# Supplementary material for: Nonadditive gene expression contributing to heterosis in partially heterozygous maize hybrids is predominantly regulated from heterozygous regions
Source: New Phytol. 2025 Apr 7;247(2):669–83. doi: 10.1111/nph.70128 (PMC12177283; doi:10.1111/nph.70128)
Supplement: Supplementary file 1 — Dataset S1 Proportions of heterozygous regions in the hybrids. Dataset S2 Details on nonadditive genes in the reference hybrids of B73 and Mo17. Dataset S3 Summaries of additive and nonadditive genes in all hybrids. [file NPH-247-669-s001.xlsx]

## Sheet: Tabelle1
New Phytologist Supporting Information
Article title: Non-additive gene expression contributing to heterosis in partially heterozygous maize hybrids is predominantly regulated from heterozygous regions
Authors: Marion Pitz, Jutta A. Baldauf, Hans-Peter Piepho, Frank Hochholdinger
Article acceptance date: 14 March 2025

## Sheet: DatasetS1_het_prop
Hybrid	het_prop
B73_M0275	20.9103
B73_M0197	29.4922
B73_M0380	29.5952
B73_M0233	31.6108
B73_M0220	31.9346
B73_M0066	32.1474
B73_M0298	33.8544
B73_M0071	34.5548
B73_M0159	34.5993
B73_M0201	35.1868
B73_M0322	35.3857
B73_M0021	35.6277
B73_M0058	35.7826
B73_M0025	35.7994
B73_M0047	37.4127
B73_M0110	37.9878
B73_M0109	38.4534
B73_M0043	39.4234
B73_M0214	40.0264
B73_M0382	40.8617
B73_M0055	41.2279
B73_M0169	41.3282
B73_M0141	42.3598
B73_M0309	42.951
B73_M0365	43.1917
B73_M0268	43.3803
B73_M0195	43.4915
B73_M0162	44.4151
B73_M0080	44.872
B73_M0087	44.9999
B73_M0334	45.1724
B73_M0192	45.3581
B73_M0029	45.7064
B73_M0022	45.865
B73_M0354	46.49
B73_M0265	46.5579
B73_M0270	46.767
B73_M0297	46.811
B73_M0008	47.1486
B73_M0308	47.1893
B73_M0133	47.4135
B73_M0081	47.4311
B73_M0001	47.495
B73_M0156	47.8776
B73_M0269	48.1765
B73_M0045	48.3191
B73_M0057	48.4144
B73_M0129	48.595
B73_M0307	48.6355
B73_M0255	48.7477
B73_M0042	48.8191
B73_M0346	48.8665
B73_M0240	48.9673
B73_M0224	49.0306
B73_M0364	49.082
B73_M0200	49.1912
B73_M0101	49.3554
B73_M0138	49.4024
B73_M0326	49.5576
B73_M0151	50.774
B73_M0367	51.21
B73_M0030	51.5506
B73_M0161	52.0558
B73_M0083	52.1764
B73_M0368	52.5015
B73_M0276	52.5278
B73_M0147	53.099
B73_M0046	53.179
B73_M0344	53.6235
B73_M0126	54.0263
B73_M0168	54.4948
B73_M0337	54.7549
B73_M0116	55.6481
B73_M0086	55.6724
B73_M0351	55.7344
B73_M0272	55.9462
B73_M0253	56.163
B73_M0349	56.2009
B73_M0202	56.2511
B73_M0313	56.6578
B73_M0040	56.7773
B73_M0230	57.5054
B73_M0264	57.7245
B73_M0048	57.9451
B73_M0127	58.0014
B73_M0093	58.685
B73_M0007	58.8267
B73_M0077	59.5279
B73_M0194	63.4229
B73_M0172	64.7931
B73_M0323	64.9187
B73_M0067	68.0893
Mo17_M0067	31.9107
Mo17_M0323	35.0813
Mo17_M0172	35.2069
Mo17_M0194	36.5771
Mo17_M0077	40.4721
Mo17_M0007	41.1733
Mo17_M0093	41.315
Mo17_M0127	41.9986
Mo17_M0048	42.0549
Mo17_M0264	42.2755
Mo17_M0230	42.4946
Mo17_M0040	43.2227
Mo17_M0313	43.3422
Mo17_M0202	43.7489
Mo17_M0349	43.7991
Mo17_M0253	43.837
Mo17_M0272	44.0538
Mo17_M0351	44.2656
Mo17_M0086	44.3276
Mo17_M0116	44.3519
Mo17_M0337	45.2451
Mo17_M0168	45.5052
Mo17_M0126	45.9737
Mo17_M0344	46.3765
Mo17_M0046	46.821
Mo17_M0147	46.901
Mo17_M0276	47.4722
Mo17_M0368	47.4985
Mo17_M0083	47.8236
Mo17_M0161	47.9442
Mo17_M0030	48.4494
Mo17_M0367	48.79
Mo17_M0151	49.226
Mo17_M0326	50.4424
Mo17_M0138	50.5976
Mo17_M0101	50.6446
Mo17_M0200	50.8088
Mo17_M0364	50.918
Mo17_M0224	50.9694
Mo17_M0240	51.0327
Mo17_M0346	51.1335
Mo17_M0042	51.1809
Mo17_M0255	51.2523
Mo17_M0307	51.3645
Mo17_M0129	51.405
Mo17_M0057	51.5856
Mo17_M0045	51.6809
Mo17_M0269	51.8235
Mo17_M0156	52.1224
Mo17_M0001	52.505
Mo17_M0081	52.5689
Mo17_M0133	52.5865
Mo17_M0308	52.8107
Mo17_M0008	52.8514
Mo17_M0297	53.189
Mo17_M0270	53.233
Mo17_M0265	53.4421
Mo17_M0354	53.51
Mo17_M0022	54.135
Mo17_M0029	54.2936
Mo17_M0192	54.6419
Mo17_M0334	54.8276
Mo17_M0087	55.0001
Mo17_M0080	55.128
Mo17_M0162	55.5849
Mo17_M0195	56.5085
Mo17_M0268	56.6197
Mo17_M0365	56.8083
Mo17_M0309	57.049
Mo17_M0141	57.6402
Mo17_M0169	58.6718
Mo17_M0055	58.7721
Mo17_M0382	59.1383
Mo17_M0214	59.9736
Mo17_M0043	60.5766
Mo17_M0109	61.5466
Mo17_M0110	62.0122
Mo17_M0047	62.5873
Mo17_M0025	64.2006
Mo17_M0058	64.2174
Mo17_M0021	64.3723
Mo17_M0322	64.6143
Mo17_M0201	64.8132
Mo17_M0159	65.4007
Mo17_M0071	65.4452
Mo17_M0298	66.1456
Mo17_M0066	67.8526
Mo17_M0220	68.0654
Mo17_M0233	68.3892
Mo17_M0380	70.4048
Mo17_M0197	70.5078
Mo17_M0275	79.0897

## Sheet: Dataset_S2_NAG_refs
Hybrid	gene	Expression_pattern	cis_trans
B73_Mo17	Zm00001eb000050	NAG_B73/Mo17_P_Mo17	cis
Mo17_B73	Zm00001eb000050	NAG_Mo17/B73_M_Mo17	cis
B73_Mo17	Zm00001eb000080	NAG_B73/Mo17_M_B73	cis
Mo17_B73	Zm00001eb000080	NAG_Mo17/B73_P_B73	cis
B73_Mo17	Zm00001eb000270	NAG_B73/Mo17_M_B73	cis
Mo17_B73	Zm00001eb000270	NAG_Mo17/B73_P_B73	cis
B73_Mo17	Zm00001eb000450	NAG_B73/Mo17_M_B73	cis
Mo17_B73	Zm00001eb000450	NAG_Mo17/B73_P_B73	cis
B73_Mo17	Zm00001eb001090	NAG_B73/Mo17_M_B73	cis
Mo17_B73	Zm00001eb001090	NAG_Mo17/B73_P_B73	cis
B73_Mo17	Zm00001eb001520	NAG_B73/Mo17_M_B73	cis
Mo17_B73	Zm00001eb001520	NAG_Mo17/B73_P_B73	cis
B73_Mo17	Zm00001eb002910	NAG_B73/Mo17_P_Mo17	cis
Mo17_B73	Zm00001eb002910	NAG_Mo17/B73_M_Mo17	cis
B73_Mo17	Zm00001eb003310	NAG_B73/Mo17_M_B73	cis
Mo17_B73	Zm00001eb003310	NAG_Mo17/B73_P_B73	cis
B73_Mo17	Zm00001eb003570	NAG_B73/Mo17_P_Mo17	trans
Mo17_B73	Zm00001eb003570	NAG_Mo17/B73_M_Mo17	trans
B73_Mo17	Zm00001eb004080	NAG_B73/Mo17_P_Mo17	trans
Mo17_B73	Zm00001eb004080	NAG_Mo17/B73_M_Mo17	trans
B73_Mo17	Zm00001eb004100	NAG_B73/Mo17_M_B73	NA
B73_Mo17	Zm00001eb004900	NAG_B73/Mo17_P_Mo17	cis
Mo17_B73	Zm00001eb004900	NAG_Mo17/B73_M_Mo17	cis
B73_Mo17	Zm00001eb005130	NAG_No_HP	NA
B73_Mo17	Zm00001eb005250	NAG_B73/Mo17_P_Mo17	cis
Mo17_B73	Zm00001eb005250	NAG_Mo17/B73_M_Mo17	cis
B73_Mo17	Zm00001eb005270	NAG_B73/Mo17_M_B73	cis
Mo17_B73	Zm00001eb005270	NAG_Mo17/B73_P_B73	cis
B73_Mo17	Zm00001eb005480	NAG_B73/Mo17_M_B73	cis
Mo17_B73	Zm00001eb005480	NAG_Mo17/B73_P_B73	cis
B73_Mo17	Zm00001eb005490	NAG_B73/Mo17_M_B73	cis
Mo17_B73	Zm00001eb005490	NAG_Mo17/B73_P_B73	cis
B73_Mo17	Zm00001eb005970	NAG_B73/Mo17_M_B73	cis
Mo17_B73	Zm00001eb005970	NAG_Mo17/B73_P_B73	cis
B73_Mo17	Zm00001eb006050	NAG_B73/Mo17_M_B73	cis
B73_Mo17	Zm00001eb006160	NAG_No_HP	cis
B73_Mo17	Zm00001eb006170	NAG_No_HP	cis
B73_Mo17	Zm00001eb006430	NAG_B73/Mo17_M_B73	cis
B73_Mo17	Zm00001eb006600	NAG_B73/Mo17_P_Mo17	trans
Mo17_B73	Zm00001eb006600	NAG_Mo17/B73_M_Mo17	trans
Mo17_B73	Zm00001eb006640	lower than MPV	NA
B73_Mo17	Zm00001eb006900	NAG_B73/Mo17_P_Mo17	cis
Mo17_B73	Zm00001eb006900	NAG_Mo17/B73_M_Mo17	cis
B73_Mo17	Zm00001eb007540	NAG_B73/Mo17_P_Mo17	trans
Mo17_B73	Zm00001eb007540	NAG_Mo17/B73_M_Mo17	trans
B73_Mo17	Zm00001eb007720	NAG_B73/Mo17_M_B73	cis
Mo17_B73	Zm00001eb007720	NAG_Mo17/B73_P_B73	cis
B73_Mo17	Zm00001eb008030	NAG_B73/Mo17_M_B73	cis
Mo17_B73	Zm00001eb008030	NAG_Mo17/B73_P_B73	cis
B73_Mo17	Zm00001eb008040	NAG_B73/Mo17_M_B73	cis
Mo17_B73	Zm00001eb008040	NAG_Mo17/B73_P_B73	cis
B73_Mo17	Zm00001eb008410	NAG_B73/Mo17_M_B73	cis
Mo17_B73	Zm00001eb008410	NAG_Mo17/B73_P_B73	cis
B73_Mo17	Zm00001eb008870	NAG_B73/Mo17_P_Mo17	trans
Mo17_B73	Zm00001eb008870	NAG_Mo17/B73_M_Mo17	trans
B73_Mo17	Zm00001eb009010	NAG_B73/Mo17_P_Mo17	cis
Mo17_B73	Zm00001eb009010	NAG_Mo17/B73_M_Mo17	cis
B73_Mo17	Zm00001eb009040	NAG_B73/Mo17_M_B73	cis
Mo17_B73	Zm00001eb009040	NAG_Mo17/B73_P_B73	cis
B73_Mo17	Zm00001eb009050	NAG_B73/Mo17_M_B73	cis
Mo17_B73	Zm00001eb009050	NAG_Mo17/B73_P_B73	cis
B73_Mo17	Zm00001eb009230	NAG_B73/Mo17_M_B73	cis
B73_Mo17	Zm00001eb009620	NAG_B73/Mo17_P_Mo17	trans
Mo17_B73	Zm00001eb009620	NAG_Mo17/B73_M_Mo17	trans
B73_Mo17	Zm00001eb009690	NAG_B73/Mo17_P_Mo17	trans
Mo17_B73	Zm00001eb009690	NAG_Mo17/B73_M_Mo17	trans
B73_Mo17	Zm00001eb009800	NAG_B73/Mo17_M_B73	cis
Mo17_B73	Zm00001eb009800	NAG_Mo17/B73_P_B73	cis
B73_Mo17	Zm00001eb009930	NAG_B73/Mo17_M_B73	NA
B73_Mo17	Zm00001eb009950	NAG_B73/Mo17_M_B73	NA
Mo17_B73	Zm00001eb009950	NAG_Mo17/B73_P_B73	NA
B73_Mo17	Zm00001eb010750	NAG_B73/Mo17_P_Mo17	trans
Mo17_B73	Zm00001eb010750	NAG_Mo17/B73_M_Mo17	trans
B73_Mo17	Zm00001eb010780	NAG_B73/Mo17_P_Mo17	trans
Mo17_B73	Zm00001eb010780	NAG_Mo17/B73_M_Mo17	trans
B73_Mo17	Zm00001eb010870	NAG_B73/Mo17_P_Mo17	trans
B73_Mo17	Zm00001eb011110	NAG_B73/Mo17_M_B73	cis
Mo17_B73	Zm00001eb011110	NAG_Mo17/B73_P_B73	cis
B73_Mo17	Zm00001eb011290	NAG_B73/Mo17_P_Mo17	trans
Mo17_B73	Zm00001eb011290	NAG_Mo17/B73_M_Mo17	trans
B73_Mo17	Zm00001eb011850	NAG_B73/Mo17_M_B73	cis
Mo17_B73	Zm00001eb011850	NAG_Mo17/B73_P_B73	cis
B73_Mo17	Zm00001eb011870	NAG_B73/Mo17_M_B73	cis
Mo17_B73	Zm00001eb011870	NAG_Mo17/B73_P_B73	cis
B73_Mo17	Zm00001eb011970	NAG_B73/Mo17_M_B73	cis
Mo17_B73	Zm00001eb011970	NAG_Mo17/B73_P_B73	cis
B73_Mo17	Zm00001eb012680	NAG_B73/Mo17_M_B73	cis
B73_Mo17	Zm00001eb012940	NAG_B73/Mo17_P_Mo17	cis
Mo17_B73	Zm00001eb012940	NAG_Mo17/B73_M_Mo17	cis
B73_Mo17	Zm00001eb013350	NAG_B73/Mo17_P_Mo17	trans
Mo17_B73	Zm00001eb013350	NAG_Mo17/B73_M_Mo17	trans
B73_Mo17	Zm00001eb013390	NAG_B73/Mo17_P_Mo17	trans
B73_Mo17	Zm00001eb013410	NAG_B73/Mo17_M_B73	cis
Mo17_B73	Zm00001eb013410	NAG_Mo17/B73_P_B73	cis
B73_Mo17	Zm00001eb014550	NAG_B73/Mo17_P_Mo17	cis
Mo17_B73	Zm00001eb014550	NAG_Mo17/B73_M_Mo17	cis
B73_Mo17	Zm00001eb014590	NAG_B73/Mo17_M_B73	cis
Mo17_B73	Zm00001eb014590	NAG_Mo17/B73_P_B73	cis
B73_Mo17	Zm00001eb014670	NAG_B73/Mo17_M_B73	cis
Mo17_B73	Zm00001eb014670	NAG_Mo17/B73_P_B73	cis
Mo17_B73	Zm00001eb014680	lower than MPV	NA
Mo17_B73	Zm00001eb014700	lower than MPV	NA
B73_Mo17	Zm00001eb015350	NAG_B73/Mo17_P_Mo17	trans
Mo17_B73	Zm00001eb015350	NAG_Mo17/B73_M_Mo17	trans
B73_Mo17	Zm00001eb015360	NAG_B73/Mo17_P_Mo17	trans
B73_Mo17	Zm00001eb015360	NAG_B73/Mo17_P_Mo17	trans
Mo17_B73	Zm00001eb015360	NAG_Mo17/B73_M_Mo17	trans
Mo17_B73	Zm00001eb015360	NAG_Mo17/B73_M_Mo17	trans
B73_Mo17	Zm00001eb015370	NAG_B73/Mo17_P_Mo17	trans
B73_Mo17	Zm00001eb015370	NAG_B73/Mo17_P_Mo17	trans
Mo17_B73	Zm00001eb015370	NAG_Mo17/B73_M_Mo17	trans
Mo17_B73	Zm00001eb015370	NAG_Mo17/B73_M_Mo17	trans
B73_Mo17	Zm00001eb015410	NAG_B73/Mo17_M_B73	cis
Mo17_B73	Zm00001eb015410	NAG_Mo17/B73_P_B73	cis
B73_Mo17	Zm00001eb015640	NAG_B73/Mo17_P_Mo17	trans
Mo17_B73	Zm00001eb015640	NAG_Mo17/B73_M_Mo17	trans
B73_Mo17	Zm00001eb015670	NAG_B73/Mo17_P_Mo17	trans
B73_Mo17	Zm00001eb015670	NAG_B73/Mo17_P_Mo17	trans
Mo17_B73	Zm00001eb015670	NAG_Mo17/B73_M_Mo17	trans
Mo17_B73	Zm00001eb015670	NAG_Mo17/B73_M_Mo17	trans
B73_Mo17	Zm00001eb015780	NAG_B73/Mo17_P_Mo17	trans
Mo17_B73	Zm00001eb015780	NAG_Mo17/B73_M_Mo17	trans
B73_Mo17	Zm00001eb015830	NAG_B73/Mo17_M_B73	cis
Mo17_B73	Zm00001eb015830	NAG_Mo17/B73_P_B73	cis
B73_Mo17	Zm00001eb016050	NAG_B73/Mo17_M_B73	cis
Mo17_B73	Zm00001eb016050	NAG_Mo17/B73_P_B73	cis
B73_Mo17	Zm00001eb016070	NAG_B73/Mo17_M_B73	cis
Mo17_B73	Zm00001eb016070	NAG_Mo17/B73_P_B73	cis
B73_Mo17	Zm00001eb016270	NAG_B73/Mo17_M_B73	cis
Mo17_B73	Zm00001eb016730	NAG_Mo17/B73_P_B73	cis
B73_Mo17	Zm00001eb016810	NAG_B73/Mo17_M_B73	cis
Mo17_B73	Zm00001eb016810	NAG_Mo17/B73_P_B73	cis
B73_Mo17	Zm00001eb016820	NAG_B73/Mo17_M_B73	cis
Mo17_B73	Zm00001eb016820	NAG_Mo17/B73_P_B73	cis
B73_Mo17	Zm00001eb016910	NAG_B73/Mo17_P_Mo17	trans
Mo17_B73	Zm00001eb016910	NAG_Mo17/B73_M_Mo17	trans
B73_Mo17	Zm00001eb017030	NAG_B73/Mo17_M_B73	cis
Mo17_B73	Zm00001eb017030	NAG_Mo17/B73_P_B73	cis
Mo17_B73	Zm00001eb017040	NAG_Mo17/B73_M_Mo17	cis
B73_Mo17	Zm00001eb017400	NAG_B73/Mo17_M_B73	cis
Mo17_B73	Zm00001eb017400	NAG_Mo17/B73_P_B73	cis
B73_Mo17	Zm00001eb017610	NAG_B73/Mo17_P_Mo17	trans
Mo17_B73	Zm00001eb017610	NAG_Mo17/B73_M_Mo17	trans
B73_Mo17	Zm00001eb017940	NAG_B73/Mo17_M_B73	cis
Mo17_B73	Zm00001eb017940	NAG_Mo17/B73_P_B73	cis
B73_Mo17	Zm00001eb017950	NAG_B73/Mo17_M_B73	cis
B73_Mo17	Zm00001eb017960	NAG_No_HP	cis
Mo17_B73	Zm00001eb018030	NAG_Mo17/B73_P_B73	cis
B73_Mo17	Zm00001eb018130	NAG_B73/Mo17_P_Mo17	trans
Mo17_B73	Zm00001eb018130	NAG_Mo17/B73_M_Mo17	trans
B73_Mo17	Zm00001eb018470	NAG_B73/Mo17_M_B73	cis
Mo17_B73	Zm00001eb018470	NAG_Mo17/B73_P_B73	cis
B73_Mo17	Zm00001eb018600	NAG_B73/Mo17_M_B73	cis
Mo17_B73	Zm00001eb018600	NAG_Mo17/B73_P_B73	cis
Mo17_B73	Zm00001eb018700	lower than MPV	NA
B73_Mo17	Zm00001eb018820	NAG_B73/Mo17_M_B73	cis
Mo17_B73	Zm00001eb018820	NAG_Mo17/B73_P_B73	cis
B73_Mo17	Zm00001eb018880	NAG_B73/Mo17_P_Mo17	trans
Mo17_B73	Zm00001eb018880	NAG_Mo17/B73_M_Mo17	trans
Mo17_B73	Zm00001eb018910	NAG_No_HP	NA
B73_Mo17	Zm00001eb018950	NAG_B73/Mo17_M_B73	cis
Mo17_B73	Zm00001eb018950	NAG_Mo17/B73_P_B73	cis
B73_Mo17	Zm00001eb019980	NAG_B73/Mo17_P_Mo17	cis
Mo17_B73	Zm00001eb019980	NAG_Mo17/B73_M_Mo17	cis
B73_Mo17	Zm00001eb020010	NAG_B73/Mo17_M_B73	cis
Mo17_B73	Zm00001eb020010	NAG_Mo17/B73_P_B73	cis
B73_Mo17	Zm00001eb020270	NAG_B73/Mo17_M_B73	cis
Mo17_B73	Zm00001eb020270	NAG_Mo17/B73_P_B73	cis
B73_Mo17	Zm00001eb020400	NAG_B73/Mo17_P_Mo17	cis
Mo17_B73	Zm00001eb020400	NAG_Mo17/B73_M_Mo17	cis
B73_Mo17	Zm00001eb020490	NAG_B73/Mo17_P_Mo17	trans
Mo17_B73	Zm00001eb020490	NAG_Mo17/B73_M_Mo17	trans
B73_Mo17	Zm00001eb020560	NAG_B73/Mo17_M_B73	cis
Mo17_B73	Zm00001eb020560	NAG_Mo17/B73_P_B73	cis
B73_Mo17	Zm00001eb020570	NAG_B73/Mo17_P_Mo17	cis
Mo17_B73	Zm00001eb020570	NAG_Mo17/B73_M_Mo17	cis
Mo17_B73	Zm00001eb020650	NAG_Mo17/B73_M_Mo17	cis
B73_Mo17	Zm00001eb020800	NAG_B73/Mo17_P_Mo17	trans
B73_Mo17	Zm00001eb020800	NAG_B73/Mo17_P_Mo17	trans
Mo17_B73	Zm00001eb020800	NAG_Mo17/B73_M_Mo17	trans
Mo17_B73	Zm00001eb020800	NAG_Mo17/B73_M_Mo17	trans
B73_Mo17	Zm00001eb020830	NAG_B73/Mo17_P_Mo17	trans
Mo17_B73	Zm00001eb020830	NAG_Mo17/B73_M_Mo17	trans
Mo17_B73	Zm00001eb020890	lower than MPV	NA
B73_Mo17	Zm00001eb020920	NAG_B73/Mo17_P_Mo17	trans
B73_Mo17	Zm00001eb020920	NAG_B73/Mo17_P_Mo17	trans
Mo17_B73	Zm00001eb020920	NAG_Mo17/B73_M_Mo17	trans
Mo17_B73	Zm00001eb020920	NAG_Mo17/B73_M_Mo17	trans
B73_Mo17	Zm00001eb020930	NAG_B73/Mo17_P_Mo17	trans
B73_Mo17	Zm00001eb020930	NAG_B73/Mo17_P_Mo17	trans
Mo17_B73	Zm00001eb020930	NAG_Mo17/B73_M_Mo17	trans
Mo17_B73	Zm00001eb020930	NAG_Mo17/B73_M_Mo17	trans
B73_Mo17	Zm00001eb021360	NAG_B73/Mo17_M_B73	cis
Mo17_B73	Zm00001eb021360	NAG_Mo17/B73_P_B73	cis
B73_Mo17	Zm00001eb021850	NAG_B73/Mo17_M_B73	cis
Mo17_B73	Zm00001eb021850	NAG_Mo17/B73_P_B73	cis
B73_Mo17	Zm00001eb022310	NAG_B73/Mo17_M_B73	cis
Mo17_B73	Zm00001eb022310	NAG_Mo17/B73_P_B73	cis
B73_Mo17	Zm00001eb022520	NAG_B73/Mo17_P_Mo17	trans
B73_Mo17	Zm00001eb022520	NAG_B73/Mo17_P_Mo17	trans
Mo17_B73	Zm00001eb022520	NAG_Mo17/B73_M_Mo17	trans
Mo17_B73	Zm00001eb022520	NAG_Mo17/B73_M_Mo17	trans
Mo17_B73	Zm00001eb022690	NAG_Mo17/B73_M_Mo17	trans
B73_Mo17	Zm00001eb022700	NAG_B73/Mo17_M_B73	cis
Mo17_B73	Zm00001eb022700	NAG_Mo17/B73_P_B73	cis
B73_Mo17	Zm00001eb022730	lower than MPV	NA
B73_Mo17	Zm00001eb022840	NAG_B73/Mo17_M_B73	cis
Mo17_B73	Zm00001eb022840	NAG_Mo17/B73_P_B73	cis
B73_Mo17	Zm00001eb022880	NAG_B73/Mo17_P_Mo17	trans
Mo17_B73	Zm00001eb022880	NAG_Mo17/B73_M_Mo17	trans
B73_Mo17	Zm00001eb023310	NAG_B73/Mo17_P_Mo17	trans
Mo17_B73	Zm00001eb023310	NAG_Mo17/B73_M_Mo17	trans
B73_Mo17	Zm00001eb023380	NAG_B73/Mo17_P_Mo17	trans
Mo17_B73	Zm00001eb023380	NAG_Mo17/B73_M_Mo17	trans
B73_Mo17	Zm00001eb023430	lower than MPV	NA
B73_Mo17	Zm00001eb024000	NAG_B73/Mo17_P_Mo17	trans
Mo17_B73	Zm00001eb024000	NAG_Mo17/B73_M_Mo17	trans
B73_Mo17	Zm00001eb024220	NAG_B73/Mo17_P_Mo17	trans
Mo17_B73	Zm00001eb024220	NAG_Mo17/B73_M_Mo17	trans
B73_Mo17	Zm00001eb024820	NAG_B73/Mo17_P_Mo17	NA
B73_Mo17	Zm00001eb025050	NAG_B73/Mo17_P_Mo17	trans
Mo17_B73	Zm00001eb025050	NAG_Mo17/B73_M_Mo17	trans
B73_Mo17	Zm00001eb025280	NAG_B73/Mo17_P_Mo17	trans
B73_Mo17	Zm00001eb025280	NAG_B73/Mo17_P_Mo17	cis
Mo17_B73	Zm00001eb025280	NAG_Mo17/B73_M_Mo17	trans
Mo17_B73	Zm00001eb025280	NAG_Mo17/B73_M_Mo17	cis
B73_Mo17	Zm00001eb025570	NAG_B73/Mo17_M_B73	cis
Mo17_B73	Zm00001eb025570	NAG_Mo17/B73_P_B73	cis
B73_Mo17	Zm00001eb025850	NAG_B73/Mo17_M_B73	cis
Mo17_B73	Zm00001eb025850	NAG_Mo17/B73_P_B73	cis
B73_Mo17	Zm00001eb026970	NAG_B73/Mo17_P_Mo17	trans
B73_Mo17	Zm00001eb026970	NAG_B73/Mo17_P_Mo17	trans
Mo17_B73	Zm00001eb026970	NAG_Mo17/B73_M_Mo17	trans
Mo17_B73	Zm00001eb026970	NAG_Mo17/B73_M_Mo17	trans
B73_Mo17	Zm00001eb027120	NAG_B73/Mo17_P_Mo17	trans
Mo17_B73	Zm00001eb027120	NAG_Mo17/B73_M_Mo17	trans
B73_Mo17	Zm00001eb027210	NAG_B73/Mo17_P_Mo17	trans
Mo17_B73	Zm00001eb027210	NAG_Mo17/B73_M_Mo17	trans
B73_Mo17	Zm00001eb027220	NAG_B73/Mo17_P_Mo17	trans
Mo17_B73	Zm00001eb027320	NAG_Mo17/B73_M_Mo17	trans
B73_Mo17	Zm00001eb027330	NAG_B73/Mo17_P_Mo17	trans
Mo17_B73	Zm00001eb027330	NAG_Mo17/B73_M_Mo17	trans
B73_Mo17	Zm00001eb027690	NAG_No_HP	NA
B73_Mo17	Zm00001eb027780	lower than MPV	NA
B73_Mo17	Zm00001eb028270	NAG_B73/Mo17_P_Mo17	NA
Mo17_B73	Zm00001eb028270	NAG_Mo17/B73_M_Mo17	NA
Mo17_B73	Zm00001eb028830	NAG_Mo17/B73_M_Mo17	trans
B73_Mo17	Zm00001eb028990	NAG_B73/Mo17_M_B73	cis
B73_Mo17	Zm00001eb029110	NAG_B73/Mo17_P_Mo17	trans
Mo17_B73	Zm00001eb029110	NAG_Mo17/B73_M_Mo17	trans
B73_Mo17	Zm00001eb029560	NAG_B73/Mo17_M_B73	cis
Mo17_B73	Zm00001eb029560	NAG_Mo17/B73_P_B73	cis
B73_Mo17	Zm00001eb029780	NAG_B73/Mo17_M_B73	cis
Mo17_B73	Zm00001eb029780	NAG_Mo17/B73_P_B73	cis
B73_Mo17	Zm00001eb029900	NAG_B73/Mo17_P_Mo17	trans
Mo17_B73	Zm00001eb029900	NAG_Mo17/B73_M_Mo17	trans
B73_Mo17	Zm00001eb030280	NAG_B73/Mo17_M_B73	cis
Mo17_B73	Zm00001eb030280	NAG_Mo17/B73_P_B73	cis
B73_Mo17	Zm00001eb030460	NAG_B73/Mo17_M_B73	cis
Mo17_B73	Zm00001eb030460	NAG_Mo17/B73_P_B73	cis
B73_Mo17	Zm00001eb030490	NAG_B73/Mo17_M_B73	cis
Mo17_B73	Zm00001eb030490	NAG_Mo17/B73_P_B73	cis
B73_Mo17	Zm00001eb030550	NAG_B73/Mo17_M_B73	cis
Mo17_B73	Zm00001eb030550	NAG_Mo17/B73_P_B73	cis
B73_Mo17	Zm00001eb030670	NAG_B73/Mo17_P_Mo17	trans
Mo17_B73	Zm00001eb030670	NAG_Mo17/B73_M_Mo17	trans
Mo17_B73	Zm00001eb030840	NAG_Mo17/B73_P_B73	cis
B73_Mo17	Zm00001eb030860	NAG_B73/Mo17_M_B73	cis
Mo17_B73	Zm00001eb030860	NAG_Mo17/B73_P_B73	cis
B73_Mo17	Zm00001eb031200	NAG_B73/Mo17_P_Mo17	trans
Mo17_B73	Zm00001eb031200	NAG_Mo17/B73_M_Mo17	trans
B73_Mo17	Zm00001eb031880	lower than MPV	NA
B73_Mo17	Zm00001eb031890	NAG_B73/Mo17_M_B73	cis
Mo17_B73	Zm00001eb031890	NAG_Mo17/B73_P_B73	cis
B73_Mo17	Zm00001eb031940	NAG_B73/Mo17_P_Mo17	cis
Mo17_B73	Zm00001eb032020	NAG_Mo17/B73_P_B73	cis
B73_Mo17	Zm00001eb032070	NAG_B73/Mo17_M_B73	cis
Mo17_B73	Zm00001eb032070	NAG_Mo17/B73_P_B73	cis
B73_Mo17	Zm00001eb032280	NAG_No_HP	cis
B73_Mo17	Zm00001eb032520	NAG_B73/Mo17_M_B73	cis
Mo17_B73	Zm00001eb032520	NAG_Mo17/B73_P_B73	cis
B73_Mo17	Zm00001eb032600	lower than MPV	cis
B73_Mo17	Zm00001eb032620	NAG_B73/Mo17_M_B73	cis
Mo17_B73	Zm00001eb032620	NAG_Mo17/B73_P_B73	cis
B73_Mo17	Zm00001eb032720	NAG_B73/Mo17_P_Mo17	trans
Mo17_B73	Zm00001eb032720	NAG_Mo17/B73_M_Mo17	trans
B73_Mo17	Zm00001eb032850	NAG_B73/Mo17_M_B73	cis
Mo17_B73	Zm00001eb032850	NAG_Mo17/B73_P_B73	cis
B73_Mo17	Zm00001eb033320	NAG_B73/Mo17_P_Mo17	cis
Mo17_B73	Zm00001eb033320	NAG_Mo17/B73_M_Mo17	cis
B73_Mo17	Zm00001eb033330	NAG_B73/Mo17_P_Mo17	cis
Mo17_B73	Zm00001eb033330	NAG_Mo17/B73_M_Mo17	cis
B73_Mo17	Zm00001eb033340	NAG_B73/Mo17_M_B73	cis
Mo17_B73	Zm00001eb033340	NAG_Mo17/B73_P_B73	cis
Mo17_B73	Zm00001eb033870	NAG_Mo17/B73_P_B73	cis
B73_Mo17	Zm00001eb033880	NAG_B73/Mo17_P_Mo17	cis
Mo17_B73	Zm00001eb033880	NAG_Mo17/B73_M_Mo17	cis
B73_Mo17	Zm00001eb033950	NAG_No_HP	NA
B73_Mo17	Zm00001eb035130	NAG_B73/Mo17_P_Mo17	cis
Mo17_B73	Zm00001eb035130	NAG_Mo17/B73_M_Mo17	cis
B73_Mo17	Zm00001eb035300	NAG_B73/Mo17_P_Mo17	trans
Mo17_B73	Zm00001eb035300	NAG_Mo17/B73_M_Mo17	trans
B73_Mo17	Zm00001eb035620	NAG_B73/Mo17_M_B73	cis
Mo17_B73	Zm00001eb035620	NAG_Mo17/B73_P_B73	cis
B73_Mo17	Zm00001eb037070	NAG_B73/Mo17_P_Mo17	trans
Mo17_B73	Zm00001eb037070	NAG_Mo17/B73_M_Mo17	trans
B73_Mo17	Zm00001eb037180	NAG_B73/Mo17_P_Mo17	trans
Mo17_B73	Zm00001eb037180	NAG_Mo17/B73_M_Mo17	trans
B73_Mo17	Zm00001eb037190	NAG_B73/Mo17_P_Mo17	trans
Mo17_B73	Zm00001eb037190	NAG_Mo17/B73_M_Mo17	trans
B73_Mo17	Zm00001eb037910	NAG_B73/Mo17_M_B73	NA
Mo17_B73	Zm00001eb037910	NAG_Mo17/B73_P_B73	NA
B73_Mo17	Zm00001eb038100	NAG_B73/Mo17_P_Mo17	cis
B73_Mo17	Zm00001eb038170	NAG_B73/Mo17_M_B73	cis
Mo17_B73	Zm00001eb038170	NAG_Mo17/B73_P_B73	cis
B73_Mo17	Zm00001eb038200	NAG_No_HP	cis
B73_Mo17	Zm00001eb038420	NAG_B73/Mo17_M_B73	cis
Mo17_B73	Zm00001eb038420	NAG_Mo17/B73_P_B73	cis
Mo17_B73	Zm00001eb038440	NAG_Mo17/B73_M_Mo17	trans
Mo17_B73	Zm00001eb038860	lower than MPV	NA
Mo17_B73	Zm00001eb038890	NAG_No_HP	trans
Mo17_B73	Zm00001eb038890	NAG_No_HP	cis
B73_Mo17	Zm00001eb039290	NAG_B73/Mo17_M_B73	cis
B73_Mo17	Zm00001eb039790	NAG_B73/Mo17_M_B73	cis
B73_Mo17	Zm00001eb039790	NAG_B73/Mo17_M_B73	trans
Mo17_B73	Zm00001eb039790	NAG_Mo17/B73_P_B73	cis
Mo17_B73	Zm00001eb039790	NAG_Mo17/B73_P_B73	trans
B73_Mo17	Zm00001eb039800	NAG_B73/Mo17_M_B73	cis
B73_Mo17	Zm00001eb039800	NAG_B73/Mo17_M_B73	trans
Mo17_B73	Zm00001eb039800	NAG_Mo17/B73_P_B73	cis
Mo17_B73	Zm00001eb039800	NAG_Mo17/B73_P_B73	trans
B73_Mo17	Zm00001eb040020	NAG_B73/Mo17_M_B73	trans
B73_Mo17	Zm00001eb040020	NAG_B73/Mo17_M_B73	cis
Mo17_B73	Zm00001eb040020	NAG_Mo17/B73_P_B73	trans
Mo17_B73	Zm00001eb040020	NAG_Mo17/B73_P_B73	cis
B73_Mo17	Zm00001eb040070	NAG_B73/Mo17_M_B73	cis
B73_Mo17	Zm00001eb040930	NAG_B73/Mo17_P_Mo17	trans
Mo17_B73	Zm00001eb040930	NAG_Mo17/B73_M_Mo17	trans
B73_Mo17	Zm00001eb041010	NAG_B73/Mo17_M_B73	cis
Mo17_B73	Zm00001eb041010	NAG_Mo17/B73_P_B73	cis
B73_Mo17	Zm00001eb041310	NAG_No_HP	NA
B73_Mo17	Zm00001eb041670	NAG_No_HP	cis
B73_Mo17	Zm00001eb041680	NAG_B73/Mo17_M_B73	cis
Mo17_B73	Zm00001eb041680	NAG_Mo17/B73_P_B73	cis
B73_Mo17	Zm00001eb041940	NAG_B73/Mo17_M_B73	NA
B73_Mo17	Zm00001eb042810	NAG_B73/Mo17_P_Mo17	trans
Mo17_B73	Zm00001eb043280	NAG_Mo17/B73_P_B73	NA
Mo17_B73	Zm00001eb043290	NAG_Mo17/B73_P_B73	NA
Mo17_B73	Zm00001eb043350	NAG_Mo17/B73_M_Mo17	cis
B73_Mo17	Zm00001eb043460	NAG_B73/Mo17_P_Mo17	trans
Mo17_B73	Zm00001eb043460	NAG_Mo17/B73_M_Mo17	trans
B73_Mo17	Zm00001eb043490	NAG_B73/Mo17_M_B73	cis
Mo17_B73	Zm00001eb043490	NAG_Mo17/B73_P_B73	cis
B73_Mo17	Zm00001eb043670	NAG_B73/Mo17_P_Mo17	cis
Mo17_B73	Zm00001eb043670	NAG_Mo17/B73_M_Mo17	cis
B73_Mo17	Zm00001eb043790	NAG_B73/Mo17_M_B73	cis
Mo17_B73	Zm00001eb043790	NAG_Mo17/B73_P_B73	cis
Mo17_B73	Zm00001eb043960	NAG_Mo17/B73_P_B73	cis
B73_Mo17	Zm00001eb044160	NAG_B73/Mo17_M_B73	cis
Mo17_B73	Zm00001eb044160	NAG_Mo17/B73_P_B73	cis
B73_Mo17	Zm00001eb044300	NAG_B73/Mo17_M_B73	cis
Mo17_B73	Zm00001eb044300	NAG_Mo17/B73_P_B73	cis
B73_Mo17	Zm00001eb044330	NAG_B73/Mo17_M_B73	cis
Mo17_B73	Zm00001eb044330	NAG_Mo17/B73_P_B73	cis
B73_Mo17	Zm00001eb044370	NAG_B73/Mo17_P_Mo17	trans
Mo17_B73	Zm00001eb044370	NAG_Mo17/B73_M_Mo17	trans
B73_Mo17	Zm00001eb044420	NAG_No_HP	cis
B73_Mo17	Zm00001eb044510	NAG_B73/Mo17_M_B73	cis
Mo17_B73	Zm00001eb044510	NAG_Mo17/B73_P_B73	cis
B73_Mo17	Zm00001eb044680	NAG_B73/Mo17_M_B73	cis
Mo17_B73	Zm00001eb044680	NAG_Mo17/B73_P_B73	cis
B73_Mo17	Zm00001eb045190	NAG_B73/Mo17_M_B73	cis
Mo17_B73	Zm00001eb045190	NAG_Mo17/B73_P_B73	cis
B73_Mo17	Zm00001eb045260	NAG_B73/Mo17_M_B73	trans
Mo17_B73	Zm00001eb045260	NAG_Mo17/B73_P_B73	trans
B73_Mo17	Zm00001eb045750	NAG_B73/Mo17_M_B73	cis
Mo17_B73	Zm00001eb045750	NAG_Mo17/B73_P_B73	cis
B73_Mo17	Zm00001eb046070	NAG_B73/Mo17_P_Mo17	cis
Mo17_B73	Zm00001eb046070	NAG_Mo17/B73_M_Mo17	cis
Mo17_B73	Zm00001eb046490	NAG_Mo17/B73_P_B73	cis
B73_Mo17	Zm00001eb047480	NAG_B73/Mo17_M_B73	cis
Mo17_B73	Zm00001eb047480	NAG_Mo17/B73_P_B73	cis
B73_Mo17	Zm00001eb048230	NAG_B73/Mo17_M_B73	cis
Mo17_B73	Zm00001eb048230	NAG_Mo17/B73_P_B73	cis
B73_Mo17	Zm00001eb048500	NAG_B73/Mo17_P_Mo17	trans
Mo17_B73	Zm00001eb048500	NAG_Mo17/B73_M_Mo17	trans
B73_Mo17	Zm00001eb049070	NAG_B73/Mo17_P_Mo17	cis
Mo17_B73	Zm00001eb049070	NAG_Mo17/B73_M_Mo17	cis
B73_Mo17	Zm00001eb049830	NAG_No_HP	NA
B73_Mo17	Zm00001eb050530	NAG_B73/Mo17_M_B73	cis
Mo17_B73	Zm00001eb050530	NAG_Mo17/B73_P_B73	cis
B73_Mo17	Zm00001eb050570	NAG_B73/Mo17_P_Mo17	cis
B73_Mo17	Zm00001eb050570	NAG_B73/Mo17_P_Mo17	trans
Mo17_B73	Zm00001eb050570	NAG_Mo17/B73_M_Mo17	cis
Mo17_B73	Zm00001eb050570	NAG_Mo17/B73_M_Mo17	trans
B73_Mo17	Zm00001eb050580	NAG_B73/Mo17_P_Mo17	trans
B73_Mo17	Zm00001eb050580	NAG_B73/Mo17_P_Mo17	cis
Mo17_B73	Zm00001eb050580	NAG_Mo17/B73_M_Mo17	trans
Mo17_B73	Zm00001eb050580	NAG_Mo17/B73_M_Mo17	cis
B73_Mo17	Zm00001eb051280	NAG_B73/Mo17_M_B73	cis
B73_Mo17	Zm00001eb051280	NAG_B73/Mo17_M_B73	trans
Mo17_B73	Zm00001eb051280	NAG_Mo17/B73_P_B73	cis
Mo17_B73	Zm00001eb051280	NAG_Mo17/B73_P_B73	trans
B73_Mo17	Zm00001eb051420	NAG_B73/Mo17_M_B73	cis
Mo17_B73	Zm00001eb051420	NAG_Mo17/B73_P_B73	cis
B73_Mo17	Zm00001eb051430	NAG_B73/Mo17_M_B73	cis
Mo17_B73	Zm00001eb051430	NAG_Mo17/B73_P_B73	cis
B73_Mo17	Zm00001eb051850	NAG_B73/Mo17_M_B73	trans
B73_Mo17	Zm00001eb051850	NAG_B73/Mo17_M_B73	cis
B73_Mo17	Zm00001eb051940	NAG_B73/Mo17_P_Mo17	trans
Mo17_B73	Zm00001eb051940	NAG_Mo17/B73_M_Mo17	trans
B73_Mo17	Zm00001eb051950	NAG_B73/Mo17_M_B73	cis
B73_Mo17	Zm00001eb052520	lower than MPV	NA
B73_Mo17	Zm00001eb052820	NAG_No_HP	NA
B73_Mo17	Zm00001eb053130	NAG_B73/Mo17_M_B73	cis
Mo17_B73	Zm00001eb053130	NAG_Mo17/B73_P_B73	cis
Mo17_B73	Zm00001eb053150	NAG_Mo17/B73_M_Mo17	cis
B73_Mo17	Zm00001eb054330	NAG_B73/Mo17_P_Mo17	trans
Mo17_B73	Zm00001eb054330	NAG_Mo17/B73_M_Mo17	trans
B73_Mo17	Zm00001eb055120	NAG_B73/Mo17_P_Mo17	trans
B73_Mo17	Zm00001eb055120	NAG_B73/Mo17_P_Mo17	trans
Mo17_B73	Zm00001eb055120	NAG_Mo17/B73_M_Mo17	trans
Mo17_B73	Zm00001eb055120	NAG_Mo17/B73_M_Mo17	trans
B73_Mo17	Zm00001eb055130	NAG_B73/Mo17_P_Mo17	trans
Mo17_B73	Zm00001eb055130	NAG_Mo17/B73_M_Mo17	trans
B73_Mo17	Zm00001eb055400	NAG_B73/Mo17_P_Mo17	cis
Mo17_B73	Zm00001eb055400	NAG_Mo17/B73_M_Mo17	cis
B73_Mo17	Zm00001eb055610	NAG_B73/Mo17_P_Mo17	trans
Mo17_B73	Zm00001eb055610	NAG_Mo17/B73_M_Mo17	trans
B73_Mo17	Zm00001eb055660	NAG_B73/Mo17_P_Mo17	trans
Mo17_B73	Zm00001eb055680	NAG_Mo17/B73_M_Mo17	trans
B73_Mo17	Zm00001eb055810	NAG_No_HP	NA
Mo17_B73	Zm00001eb055810	NAG_No_HP	NA
B73_Mo17	Zm00001eb056060	NAG_B73/Mo17_P_Mo17	cis
B73_Mo17	Zm00001eb056510	NAG_No_HP	NA
B73_Mo17	Zm00001eb056650	NAG_B73/Mo17_M_B73	cis
Mo17_B73	Zm00001eb056650	NAG_Mo17/B73_P_B73	cis
B73_Mo17	Zm00001eb056660	NAG_B73/Mo17_M_B73	cis
Mo17_B73	Zm00001eb056660	NAG_Mo17/B73_P_B73	cis
B73_Mo17	Zm00001eb057510	NAG_B73/Mo17_M_B73	cis
Mo17_B73	Zm00001eb057510	NAG_Mo17/B73_P_B73	cis
B73_Mo17	Zm00001eb057520	NAG_B73/Mo17_P_Mo17	cis
Mo17_B73	Zm00001eb057520	NAG_Mo17/B73_M_Mo17	cis
B73_Mo17	Zm00001eb057850	NAG_B73/Mo17_P_Mo17	trans
Mo17_B73	Zm00001eb057850	NAG_Mo17/B73_M_Mo17	trans
B73_Mo17	Zm00001eb058070	NAG_B73/Mo17_M_B73	cis
Mo17_B73	Zm00001eb058070	NAG_Mo17/B73_P_B73	cis
B73_Mo17	Zm00001eb058080	NAG_B73/Mo17_P_Mo17	trans
Mo17_B73	Zm00001eb058080	NAG_Mo17/B73_M_Mo17	trans
Mo17_B73	Zm00001eb058110	lower than MPV	NA
B73_Mo17	Zm00001eb058170	NAG_B73/Mo17_M_B73	cis
Mo17_B73	Zm00001eb058170	NAG_Mo17/B73_P_B73	cis
B73_Mo17	Zm00001eb058250	NAG_B73/Mo17_P_Mo17	cis
B73_Mo17	Zm00001eb058540	NAG_B73/Mo17_P_Mo17	trans
Mo17_B73	Zm00001eb058540	NAG_Mo17/B73_M_Mo17	trans
B73_Mo17	Zm00001eb058890	NAG_B73/Mo17_P_Mo17	trans
Mo17_B73	Zm00001eb058890	NAG_Mo17/B73_M_Mo17	trans
B73_Mo17	Zm00001eb058990	NAG_B73/Mo17_P_Mo17	trans
Mo17_B73	Zm00001eb058990	NAG_Mo17/B73_M_Mo17	trans
B73_Mo17	Zm00001eb059500	NAG_B73/Mo17_M_B73	cis
Mo17_B73	Zm00001eb059500	NAG_Mo17/B73_P_B73	cis
B73_Mo17	Zm00001eb059520	NAG_B73/Mo17_P_Mo17	trans
B73_Mo17	Zm00001eb059540	NAG_B73/Mo17_M_B73	cis
Mo17_B73	Zm00001eb059540	NAG_Mo17/B73_P_B73	cis
Mo17_B73	Zm00001eb059640	NAG_Mo17/B73_M_Mo17	trans
B73_Mo17	Zm00001eb059740	NAG_B73/Mo17_M_B73	cis
Mo17_B73	Zm00001eb059740	NAG_Mo17/B73_P_B73	cis
B73_Mo17	Zm00001eb059880	NAG_B73/Mo17_M_B73	cis
Mo17_B73	Zm00001eb059880	NAG_Mo17/B73_P_B73	cis
B73_Mo17	Zm00001eb059890	NAG_B73/Mo17_M_B73	cis
Mo17_B73	Zm00001eb059890	NAG_Mo17/B73_P_B73	cis
B73_Mo17	Zm00001eb060500	NAG_B73/Mo17_M_B73	cis
Mo17_B73	Zm00001eb060500	NAG_Mo17/B73_P_B73	cis
B73_Mo17	Zm00001eb060540	NAG_B73/Mo17_P_Mo17	trans
Mo17_B73	Zm00001eb060540	NAG_Mo17/B73_M_Mo17	trans
B73_Mo17	Zm00001eb060690	NAG_B73/Mo17_M_B73	cis
Mo17_B73	Zm00001eb060690	NAG_Mo17/B73_P_B73	cis
B73_Mo17	Zm00001eb060900	NAG_B73/Mo17_P_Mo17	cis
Mo17_B73	Zm00001eb060900	NAG_Mo17/B73_M_Mo17	cis
B73_Mo17	Zm00001eb060930	NAG_B73/Mo17_M_B73	cis
B73_Mo17	Zm00001eb060940	NAG_B73/Mo17_P_Mo17	cis
Mo17_B73	Zm00001eb060940	NAG_Mo17/B73_M_Mo17	cis
B73_Mo17	Zm00001eb060950	NAG_B73/Mo17_M_B73	cis
B73_Mo17	Zm00001eb061780	NAG_No_HP	NA
B73_Mo17	Zm00001eb061830	NAG_B73/Mo17_P_Mo17	NA
B73_Mo17	Zm00001eb062000	NAG_B73/Mo17_P_Mo17	cis
B73_Mo17	Zm00001eb062200	NAG_B73/Mo17_P_Mo17	cis
Mo17_B73	Zm00001eb062200	NAG_Mo17/B73_M_Mo17	cis
B73_Mo17	Zm00001eb062290	NAG_B73/Mo17_P_Mo17	trans
Mo17_B73	Zm00001eb062290	NAG_Mo17/B73_M_Mo17	trans
B73_Mo17	Zm00001eb062410	NAG_B73/Mo17_P_Mo17	trans
Mo17_B73	Zm00001eb062410	NAG_Mo17/B73_M_Mo17	trans
B73_Mo17	Zm00001eb062570	NAG_B73/Mo17_M_B73	cis
Mo17_B73	Zm00001eb062570	NAG_Mo17/B73_P_B73	cis
B73_Mo17	Zm00001eb062580	NAG_B73/Mo17_M_B73	cis
Mo17_B73	Zm00001eb062580	NAG_Mo17/B73_P_B73	cis
Mo17_B73	Zm00001eb062880	NAG_Mo17/B73_P_B73	cis
B73_Mo17	Zm00001eb063050	NAG_B73/Mo17_P_Mo17	cis
Mo17_B73	Zm00001eb063050	NAG_Mo17/B73_M_Mo17	cis
B73_Mo17	Zm00001eb063060	NAG_B73/Mo17_P_Mo17	cis
Mo17_B73	Zm00001eb063060	NAG_Mo17/B73_M_Mo17	cis
B73_Mo17	Zm00001eb063210	NAG_B73/Mo17_M_B73	cis
Mo17_B73	Zm00001eb063210	NAG_Mo17/B73_P_B73	cis
B73_Mo17	Zm00001eb063380	NAG_B73/Mo17_M_B73	cis
Mo17_B73	Zm00001eb063380	NAG_Mo17/B73_P_B73	cis
B73_Mo17	Zm00001eb063460	NAG_B73/Mo17_M_B73	cis
Mo17_B73	Zm00001eb063460	NAG_Mo17/B73_P_B73	cis
B73_Mo17	Zm00001eb063820	NAG_B73/Mo17_P_Mo17	trans
B73_Mo17	Zm00001eb063820	NAG_B73/Mo17_P_Mo17	trans
B73_Mo17	Zm00001eb063820	NAG_B73/Mo17_P_Mo17	trans
Mo17_B73	Zm00001eb063820	NAG_Mo17/B73_M_Mo17	trans
Mo17_B73	Zm00001eb063820	NAG_Mo17/B73_M_Mo17	trans
Mo17_B73	Zm00001eb063820	NAG_Mo17/B73_M_Mo17	trans
B73_Mo17	Zm00001eb063840	NAG_B73/Mo17_M_B73	cis
Mo17_B73	Zm00001eb063840	NAG_Mo17/B73_P_B73	cis
B73_Mo17	Zm00001eb064330	NAG_B73/Mo17_M_B73	cis
Mo17_B73	Zm00001eb064330	NAG_Mo17/B73_P_B73	cis
Mo17_B73	Zm00001eb065180	lower than MPV	NA
B73_Mo17	Zm00001eb065190	NAG_B73/Mo17_P_Mo17	cis
Mo17_B73	Zm00001eb065190	NAG_Mo17/B73_M_Mo17	cis
B73_Mo17	Zm00001eb065970	NAG_B73/Mo17_M_B73	cis
Mo17_B73	Zm00001eb065970	NAG_Mo17/B73_P_B73	cis
B73_Mo17	Zm00001eb066290	NAG_B73/Mo17_M_B73	cis
Mo17_B73	Zm00001eb066290	NAG_Mo17/B73_P_B73	cis
B73_Mo17	Zm00001eb066440	NAG_No_HP	NA
Mo17_B73	Zm00001eb066440	NAG_No_HP	NA
B73_Mo17	Zm00001eb067040	NAG_No_HP	NA
B73_Mo17	Zm00001eb067120	NAG_B73/Mo17_M_B73	cis
Mo17_B73	Zm00001eb067120	NAG_Mo17/B73_P_B73	cis
Mo17_B73	Zm00001eb067230	NAG_Mo17/B73_M_Mo17	cis
B73_Mo17	Zm00001eb067880	lower than MPV	cis
Mo17_B73	Zm00001eb067880	lower than MPV	cis
B73_Mo17	Zm00001eb068060	NAG_B73/Mo17_M_B73	cis
Mo17_B73	Zm00001eb068060	NAG_Mo17/B73_P_B73	cis
B73_Mo17	Zm00001eb068070	NAG_B73/Mo17_M_B73	cis
Mo17_B73	Zm00001eb068070	NAG_Mo17/B73_P_B73	cis
B73_Mo17	Zm00001eb068080	NAG_B73/Mo17_M_B73	cis
Mo17_B73	Zm00001eb068080	NAG_Mo17/B73_P_B73	cis
B73_Mo17	Zm00001eb068250	NAG_B73/Mo17_P_Mo17	trans
Mo17_B73	Zm00001eb068250	NAG_Mo17/B73_M_Mo17	trans
B73_Mo17	Zm00001eb068660	NAG_B73/Mo17_M_B73	cis
B73_Mo17	Zm00001eb068820	NAG_B73/Mo17_P_Mo17	trans
Mo17_B73	Zm00001eb068820	NAG_Mo17/B73_M_Mo17	trans
B73_Mo17	Zm00001eb068830	NAG_B73/Mo17_M_B73	cis
Mo17_B73	Zm00001eb068830	NAG_Mo17/B73_P_B73	cis
B73_Mo17	Zm00001eb068840	NAG_B73/Mo17_M_B73	cis
Mo17_B73	Zm00001eb068840	NAG_Mo17/B73_P_B73	cis
B73_Mo17	Zm00001eb068850	NAG_B73/Mo17_M_B73	cis
Mo17_B73	Zm00001eb068850	NAG_Mo17/B73_P_B73	cis
B73_Mo17	Zm00001eb069040	lower than MPV	cis
B73_Mo17	Zm00001eb069050	lower than MPV	NA
B73_Mo17	Zm00001eb069310	NAG_B73/Mo17_M_B73	cis
B73_Mo17	Zm00001eb069320	NAG_B73/Mo17_M_B73	cis
B73_Mo17	Zm00001eb069540	NAG_B73/Mo17_P_Mo17	cis
Mo17_B73	Zm00001eb069540	NAG_Mo17/B73_M_Mo17	cis
B73_Mo17	Zm00001eb069550	NAG_B73/Mo17_P_Mo17	cis
Mo17_B73	Zm00001eb069550	NAG_Mo17/B73_M_Mo17	cis
B73_Mo17	Zm00001eb069610	NAG_B73/Mo17_P_Mo17	trans
Mo17_B73	Zm00001eb069610	NAG_Mo17/B73_M_Mo17	trans
B73_Mo17	Zm00001eb069680	NAG_B73/Mo17_M_B73	cis
Mo17_B73	Zm00001eb070030	NAG_Mo17/B73_M_Mo17	cis
B73_Mo17	Zm00001eb070070	NAG_B73/Mo17_M_B73	trans
Mo17_B73	Zm00001eb070070	NAG_Mo17/B73_P_B73	trans
B73_Mo17	Zm00001eb070300	NAG_B73/Mo17_P_Mo17	trans
Mo17_B73	Zm00001eb070300	NAG_Mo17/B73_M_Mo17	trans
B73_Mo17	Zm00001eb070560	NAG_B73/Mo17_P_Mo17	cis
Mo17_B73	Zm00001eb070560	NAG_Mo17/B73_M_Mo17	cis
B73_Mo17	Zm00001eb070680	NAG_B73/Mo17_M_B73	cis
Mo17_B73	Zm00001eb070680	NAG_Mo17/B73_P_B73	cis
B73_Mo17	Zm00001eb070720	NAG_B73/Mo17_M_B73	cis
Mo17_B73	Zm00001eb070720	NAG_Mo17/B73_P_B73	cis
B73_Mo17	Zm00001eb070780	NAG_B73/Mo17_M_B73	cis
Mo17_B73	Zm00001eb070780	NAG_Mo17/B73_P_B73	cis
B73_Mo17	Zm00001eb070880	NAG_B73/Mo17_P_Mo17	cis
Mo17_B73	Zm00001eb070880	NAG_Mo17/B73_M_Mo17	cis
B73_Mo17	Zm00001eb071050	NAG_B73/Mo17_M_B73	cis
B73_Mo17	Zm00001eb071230	NAG_B73/Mo17_M_B73	cis
Mo17_B73	Zm00001eb071230	NAG_Mo17/B73_P_B73	cis
B73_Mo17	Zm00001eb071340	NAG_B73/Mo17_M_B73	cis
Mo17_B73	Zm00001eb071340	NAG_Mo17/B73_P_B73	cis
B73_Mo17	Zm00001eb071350	NAG_B73/Mo17_M_B73	cis
Mo17_B73	Zm00001eb071350	NAG_Mo17/B73_P_B73	cis
B73_Mo17	Zm00001eb071630	NAG_B73/Mo17_P_Mo17	cis
Mo17_B73	Zm00001eb071630	NAG_Mo17/B73_M_Mo17	cis
B73_Mo17	Zm00001eb072040	NAG_B73/Mo17_M_B73	cis
Mo17_B73	Zm00001eb072040	NAG_Mo17/B73_P_B73	cis
B73_Mo17	Zm00001eb072050	NAG_B73/Mo17_M_B73	cis
Mo17_B73	Zm00001eb072050	NAG_Mo17/B73_P_B73	cis
B73_Mo17	Zm00001eb072080	NAG_B73/Mo17_P_Mo17	trans
Mo17_B73	Zm00001eb072080	NAG_Mo17/B73_M_Mo17	trans
B73_Mo17	Zm00001eb072150	NAG_B73/Mo17_P_Mo17	trans
Mo17_B73	Zm00001eb072150	NAG_Mo17/B73_M_Mo17	trans
B73_Mo17	Zm00001eb072480	NAG_B73/Mo17_M_B73	cis
Mo17_B73	Zm00001eb072480	NAG_Mo17/B73_P_B73	cis
B73_Mo17	Zm00001eb072600	NAG_B73/Mo17_P_Mo17	cis
Mo17_B73	Zm00001eb072600	NAG_Mo17/B73_M_Mo17	cis
B73_Mo17	Zm00001eb072730	NAG_B73/Mo17_P_Mo17	trans
Mo17_B73	Zm00001eb072730	NAG_Mo17/B73_M_Mo17	trans
Mo17_B73	Zm00001eb072900	NAG_No_HP	NA
B73_Mo17	Zm00001eb072990	NAG_No_HP	NA
B73_Mo17	Zm00001eb074080	NAG_B73/Mo17_M_B73	cis
Mo17_B73	Zm00001eb074080	NAG_Mo17/B73_P_B73	cis
B73_Mo17	Zm00001eb074500	NAG_B73/Mo17_P_Mo17	trans
B73_Mo17	Zm00001eb074500	NAG_B73/Mo17_P_Mo17	trans
Mo17_B73	Zm00001eb074500	NAG_Mo17/B73_M_Mo17	trans
Mo17_B73	Zm00001eb074500	NAG_Mo17/B73_M_Mo17	trans
B73_Mo17	Zm00001eb074620	NAG_B73/Mo17_M_B73	cis
Mo17_B73	Zm00001eb074620	NAG_Mo17/B73_P_B73	cis
B73_Mo17	Zm00001eb074700	NAG_B73/Mo17_P_Mo17	cis
Mo17_B73	Zm00001eb074700	NAG_Mo17/B73_M_Mo17	cis
B73_Mo17	Zm00001eb074750	lower than MPV	NA
Mo17_B73	Zm00001eb074790	NAG_Mo17/B73_M_Mo17	NA
B73_Mo17	Zm00001eb074940	NAG_B73/Mo17_P_Mo17	cis
B73_Mo17	Zm00001eb075830	NAG_B73/Mo17_P_Mo17	trans
Mo17_B73	Zm00001eb075830	NAG_Mo17/B73_M_Mo17	trans
B73_Mo17	Zm00001eb075930	NAG_B73/Mo17_P_Mo17	trans
Mo17_B73	Zm00001eb075930	NAG_Mo17/B73_M_Mo17	trans
B73_Mo17	Zm00001eb076200	NAG_No_HP	NA
B73_Mo17	Zm00001eb076450	NAG_B73/Mo17_P_Mo17	trans
Mo17_B73	Zm00001eb076450	NAG_Mo17/B73_M_Mo17	trans
B73_Mo17	Zm00001eb076500	NAG_B73/Mo17_M_B73	cis
Mo17_B73	Zm00001eb076500	NAG_Mo17/B73_P_B73	cis
B73_Mo17	Zm00001eb076510	NAG_B73/Mo17_M_B73	cis
Mo17_B73	Zm00001eb076510	NAG_Mo17/B73_P_B73	cis
B73_Mo17	Zm00001eb076550	lower than MPV	NA
B73_Mo17	Zm00001eb077160	NAG_B73/Mo17_M_B73	cis
Mo17_B73	Zm00001eb077160	NAG_Mo17/B73_P_B73	cis
B73_Mo17	Zm00001eb077270	NAG_B73/Mo17_M_B73	cis
Mo17_B73	Zm00001eb077270	NAG_Mo17/B73_P_B73	cis
B73_Mo17	Zm00001eb077300	NAG_B73/Mo17_P_Mo17	cis
Mo17_B73	Zm00001eb077300	NAG_Mo17/B73_M_Mo17	cis
B73_Mo17	Zm00001eb077330	NAG_B73/Mo17_M_B73	cis
Mo17_B73	Zm00001eb077330	NAG_Mo17/B73_P_B73	cis
B73_Mo17	Zm00001eb077750	lower than MPV	NA
Mo17_B73	Zm00001eb077750	lower than MPV	NA
B73_Mo17	Zm00001eb078150	NAG_B73/Mo17_P_Mo17	trans
Mo17_B73	Zm00001eb078150	NAG_Mo17/B73_M_Mo17	trans
B73_Mo17	Zm00001eb078290	NAG_B73/Mo17_P_Mo17	cis
B73_Mo17	Zm00001eb078330	NAG_B73/Mo17_M_B73	cis
Mo17_B73	Zm00001eb078330	NAG_Mo17/B73_P_B73	cis
B73_Mo17	Zm00001eb078380	NAG_B73/Mo17_M_B73	cis
Mo17_B73	Zm00001eb078380	NAG_Mo17/B73_P_B73	cis
B73_Mo17	Zm00001eb078660	NAG_B73/Mo17_P_Mo17	cis
Mo17_B73	Zm00001eb078660	NAG_Mo17/B73_M_Mo17	cis
B73_Mo17	Zm00001eb078670	NAG_B73/Mo17_M_B73	cis
Mo17_B73	Zm00001eb078670	NAG_Mo17/B73_P_B73	cis
B73_Mo17	Zm00001eb079550	NAG_B73/Mo17_M_B73	trans
Mo17_B73	Zm00001eb079550	NAG_Mo17/B73_P_B73	trans
B73_Mo17	Zm00001eb079960	NAG_B73/Mo17_P_Mo17	trans
Mo17_B73	Zm00001eb079960	NAG_Mo17/B73_M_Mo17	trans
Mo17_B73	Zm00001eb080170	NAG_Mo17/B73_P_B73	cis
B73_Mo17	Zm00001eb080360	lower than MPV	NA
Mo17_B73	Zm00001eb080360	lower than MPV	NA
B73_Mo17	Zm00001eb080380	NAG_B73/Mo17_P_Mo17	cis
Mo17_B73	Zm00001eb080380	NAG_Mo17/B73_M_Mo17	cis
B73_Mo17	Zm00001eb080410	NAG_B73/Mo17_M_B73	NA
B73_Mo17	Zm00001eb080500	NAG_B73/Mo17_M_B73	cis
Mo17_B73	Zm00001eb080500	NAG_Mo17/B73_P_B73	cis
B73_Mo17	Zm00001eb080660	NAG_B73/Mo17_M_B73	cis
Mo17_B73	Zm00001eb080660	NAG_Mo17/B73_P_B73	cis
B73_Mo17	Zm00001eb080680	NAG_B73/Mo17_P_Mo17	cis
Mo17_B73	Zm00001eb080680	NAG_Mo17/B73_M_Mo17	cis
B73_Mo17	Zm00001eb080940	NAG_B73/Mo17_M_B73	cis
Mo17_B73	Zm00001eb080940	NAG_Mo17/B73_P_B73	cis
B73_Mo17	Zm00001eb082360	NAG_B73/Mo17_P_Mo17	trans
Mo17_B73	Zm00001eb082360	NAG_Mo17/B73_M_Mo17	trans
B73_Mo17	Zm00001eb082640	NAG_B73/Mo17_M_B73	cis
Mo17_B73	Zm00001eb082640	NAG_Mo17/B73_P_B73	cis
B73_Mo17	Zm00001eb083610	NAG_B73/Mo17_M_B73	cis
Mo17_B73	Zm00001eb083610	NAG_Mo17/B73_P_B73	cis
B73_Mo17	Zm00001eb083620	NAG_B73/Mo17_M_B73	cis
Mo17_B73	Zm00001eb083620	NAG_Mo17/B73_P_B73	cis
B73_Mo17	Zm00001eb083700	NAG_B73/Mo17_P_Mo17	trans
Mo17_B73	Zm00001eb083700	NAG_Mo17/B73_M_Mo17	trans
B73_Mo17	Zm00001eb083920	NAG_B73/Mo17_P_Mo17	trans
Mo17_B73	Zm00001eb083920	NAG_Mo17/B73_M_Mo17	trans
B73_Mo17	Zm00001eb083930	NAG_B73/Mo17_P_Mo17	trans
Mo17_B73	Zm00001eb083930	NAG_Mo17/B73_M_Mo17	trans
B73_Mo17	Zm00001eb084090	NAG_B73/Mo17_P_Mo17	trans
Mo17_B73	Zm00001eb084090	NAG_Mo17/B73_M_Mo17	trans
B73_Mo17	Zm00001eb084380	NAG_B73/Mo17_P_Mo17	cis
Mo17_B73	Zm00001eb084380	NAG_Mo17/B73_M_Mo17	cis
B73_Mo17	Zm00001eb084480	lower than MPV	NA
Mo17_B73	Zm00001eb084480	lower than MPV	NA
B73_Mo17	Zm00001eb084680	NAG_B73/Mo17_M_B73	cis
Mo17_B73	Zm00001eb084680	NAG_Mo17/B73_P_B73	cis
B73_Mo17	Zm00001eb084720	lower than MPV	NA
B73_Mo17	Zm00001eb084880	NAG_B73/Mo17_P_Mo17	trans
Mo17_B73	Zm00001eb084880	NAG_Mo17/B73_M_Mo17	trans
B73_Mo17	Zm00001eb085400	NAG_B73/Mo17_M_B73	cis
Mo17_B73	Zm00001eb085400	NAG_Mo17/B73_P_B73	cis
B73_Mo17	Zm00001eb085460	NAG_No_HP	NA
B73_Mo17	Zm00001eb085540	NAG_B73/Mo17_M_B73	cis
Mo17_B73	Zm00001eb085540	NAG_Mo17/B73_P_B73	cis
B73_Mo17	Zm00001eb085560	NAG_B73/Mo17_M_B73	cis
Mo17_B73	Zm00001eb085560	NAG_Mo17/B73_P_B73	cis
B73_Mo17	Zm00001eb085620	lower than MPV	NA
B73_Mo17	Zm00001eb086300	NAG_B73/Mo17_M_B73	cis
Mo17_B73	Zm00001eb086300	NAG_Mo17/B73_P_B73	cis
B73_Mo17	Zm00001eb086380	NAG_B73/Mo17_P_Mo17	trans
Mo17_B73	Zm00001eb086380	NAG_Mo17/B73_M_Mo17	trans
B73_Mo17	Zm00001eb086450	NAG_B73/Mo17_P_Mo17	trans
Mo17_B73	Zm00001eb086450	NAG_Mo17/B73_M_Mo17	trans
B73_Mo17	Zm00001eb086460	NAG_B73/Mo17_P_Mo17	trans
Mo17_B73	Zm00001eb086460	NAG_Mo17/B73_M_Mo17	trans
B73_Mo17	Zm00001eb086480	NAG_B73/Mo17_M_B73	cis
Mo17_B73	Zm00001eb086480	NAG_Mo17/B73_P_B73	cis
Mo17_B73	Zm00001eb086850	NAG_Mo17/B73_M_Mo17	trans
B73_Mo17	Zm00001eb087210	NAG_B73/Mo17_P_Mo17	trans
Mo17_B73	Zm00001eb087210	NAG_Mo17/B73_M_Mo17	trans
Mo17_B73	Zm00001eb087390	NAG_Mo17/B73_P_B73	cis
B73_Mo17	Zm00001eb087400	NAG_B73/Mo17_M_B73	cis
Mo17_B73	Zm00001eb087400	NAG_Mo17/B73_P_B73	cis
B73_Mo17	Zm00001eb087650	NAG_B73/Mo17_M_B73	cis
Mo17_B73	Zm00001eb087650	NAG_Mo17/B73_P_B73	cis
B73_Mo17	Zm00001eb087970	NAG_B73/Mo17_P_Mo17	trans
Mo17_B73	Zm00001eb087970	NAG_Mo17/B73_M_Mo17	trans
B73_Mo17	Zm00001eb088240	NAG_B73/Mo17_P_Mo17	trans
Mo17_B73	Zm00001eb088240	NAG_Mo17/B73_M_Mo17	trans
B73_Mo17	Zm00001eb088480	NAG_B73/Mo17_P_Mo17	trans
Mo17_B73	Zm00001eb088480	NAG_Mo17/B73_M_Mo17	trans
B73_Mo17	Zm00001eb088630	NAG_B73/Mo17_P_Mo17	cis
Mo17_B73	Zm00001eb088630	NAG_Mo17/B73_M_Mo17	cis
B73_Mo17	Zm00001eb088640	NAG_B73/Mo17_M_B73	cis
Mo17_B73	Zm00001eb088640	NAG_Mo17/B73_P_B73	cis
B73_Mo17	Zm00001eb089110	NAG_B73/Mo17_P_Mo17	cis
Mo17_B73	Zm00001eb089110	NAG_Mo17/B73_M_Mo17	cis
B73_Mo17	Zm00001eb089130	lower than MPV	cis
B73_Mo17	Zm00001eb089340	lower than MPV	NA
B73_Mo17	Zm00001eb089360	lower than MPV	NA
B73_Mo17	Zm00001eb089370	NAG_B73/Mo17_P_Mo17	trans
Mo17_B73	Zm00001eb089370	NAG_Mo17/B73_M_Mo17	trans
B73_Mo17	Zm00001eb089540	NAG_B73/Mo17_M_B73	NA
B73_Mo17	Zm00001eb089570	NAG_B73/Mo17_M_B73	cis
Mo17_B73	Zm00001eb089570	NAG_Mo17/B73_P_B73	cis
Mo17_B73	Zm00001eb089930	NAG_Mo17/B73_P_B73	cis
B73_Mo17	Zm00001eb090090	NAG_B73/Mo17_P_Mo17	trans
Mo17_B73	Zm00001eb090090	NAG_Mo17/B73_M_Mo17	trans
B73_Mo17	Zm00001eb090190	NAG_B73/Mo17_M_B73	cis
Mo17_B73	Zm00001eb090190	NAG_Mo17/B73_P_B73	cis
B73_Mo17	Zm00001eb090230	NAG_B73/Mo17_M_B73	cis
Mo17_B73	Zm00001eb090230	NAG_Mo17/B73_P_B73	cis
B73_Mo17	Zm00001eb090360	NAG_B73/Mo17_P_Mo17	cis
Mo17_B73	Zm00001eb090360	NAG_Mo17/B73_M_Mo17	cis
B73_Mo17	Zm00001eb090720	NAG_B73/Mo17_P_Mo17	trans
B73_Mo17	Zm00001eb090720	NAG_B73/Mo17_P_Mo17	trans
Mo17_B73	Zm00001eb090720	NAG_Mo17/B73_M_Mo17	trans
Mo17_B73	Zm00001eb090720	NAG_Mo17/B73_M_Mo17	trans
B73_Mo17	Zm00001eb090820	NAG_B73/Mo17_P_Mo17	cis
Mo17_B73	Zm00001eb090820	NAG_Mo17/B73_M_Mo17	cis
B73_Mo17	Zm00001eb091100	NAG_B73/Mo17_P_Mo17	cis
Mo17_B73	Zm00001eb091100	NAG_Mo17/B73_M_Mo17	cis
B73_Mo17	Zm00001eb091130	NAG_B73/Mo17_P_Mo17	trans
B73_Mo17	Zm00001eb091130	NAG_B73/Mo17_P_Mo17	trans
Mo17_B73	Zm00001eb091130	NAG_Mo17/B73_M_Mo17	trans
Mo17_B73	Zm00001eb091130	NAG_Mo17/B73_M_Mo17	trans
B73_Mo17	Zm00001eb091840	NAG_B73/Mo17_P_Mo17	trans
Mo17_B73	Zm00001eb091840	NAG_Mo17/B73_M_Mo17	trans
B73_Mo17	Zm00001eb092170	NAG_B73/Mo17_M_B73	NA
Mo17_B73	Zm00001eb092170	NAG_Mo17/B73_P_B73	NA
B73_Mo17	Zm00001eb092190	NAG_B73/Mo17_P_Mo17	trans
Mo17_B73	Zm00001eb092190	NAG_Mo17/B73_M_Mo17	trans
B73_Mo17	Zm00001eb092450	NAG_B73/Mo17_P_Mo17	trans
Mo17_B73	Zm00001eb092450	NAG_Mo17/B73_M_Mo17	trans
Mo17_B73	Zm00001eb092500	NAG_Mo17/B73_M_Mo17	trans
B73_Mo17	Zm00001eb092600	NAG_B73/Mo17_M_B73	cis
B73_Mo17	Zm00001eb092710	NAG_B73/Mo17_P_Mo17	cis
Mo17_B73	Zm00001eb092710	NAG_Mo17/B73_M_Mo17	cis
B73_Mo17	Zm00001eb093330	NAG_B73/Mo17_P_Mo17	trans
B73_Mo17	Zm00001eb093580	NAG_B73/Mo17_M_B73	cis
Mo17_B73	Zm00001eb093580	NAG_Mo17/B73_P_B73	cis
B73_Mo17	Zm00001eb093690	NAG_B73/Mo17_M_B73	cis
Mo17_B73	Zm00001eb093690	NAG_Mo17/B73_P_B73	cis
B73_Mo17	Zm00001eb093810	NAG_B73/Mo17_M_B73	cis
Mo17_B73	Zm00001eb093810	NAG_Mo17/B73_P_B73	cis
B73_Mo17	Zm00001eb093950	NAG_B73/Mo17_M_B73	cis
Mo17_B73	Zm00001eb093950	NAG_Mo17/B73_P_B73	cis
B73_Mo17	Zm00001eb094070	NAG_B73/Mo17_M_B73	cis
Mo17_B73	Zm00001eb094070	NAG_Mo17/B73_P_B73	cis
B73_Mo17	Zm00001eb094210	NAG_B73/Mo17_M_B73	cis
Mo17_B73	Zm00001eb094210	NAG_Mo17/B73_P_B73	cis
B73_Mo17	Zm00001eb094490	NAG_B73/Mo17_P_Mo17	trans
Mo17_B73	Zm00001eb094490	NAG_Mo17/B73_M_Mo17	trans
B73_Mo17	Zm00001eb094760	NAG_B73/Mo17_P_Mo17	trans
Mo17_B73	Zm00001eb094760	NAG_Mo17/B73_M_Mo17	trans
B73_Mo17	Zm00001eb094780	NAG_B73/Mo17_P_Mo17	trans
Mo17_B73	Zm00001eb094780	NAG_Mo17/B73_M_Mo17	trans
B73_Mo17	Zm00001eb095050	NAG_B73/Mo17_M_B73	cis
Mo17_B73	Zm00001eb095050	NAG_Mo17/B73_P_B73	cis
B73_Mo17	Zm00001eb095430	NAG_B73/Mo17_M_B73	cis
Mo17_B73	Zm00001eb095430	NAG_Mo17/B73_P_B73	cis
B73_Mo17	Zm00001eb095550	NAG_B73/Mo17_P_Mo17	cis
Mo17_B73	Zm00001eb095550	NAG_Mo17/B73_M_Mo17	cis
B73_Mo17	Zm00001eb095680	NAG_B73/Mo17_M_B73	cis
Mo17_B73	Zm00001eb095680	NAG_Mo17/B73_P_B73	cis
B73_Mo17	Zm00001eb095940	NAG_B73/Mo17_P_Mo17	trans
Mo17_B73	Zm00001eb095940	NAG_Mo17/B73_M_Mo17	trans
B73_Mo17	Zm00001eb095970	NAG_B73/Mo17_P_Mo17	trans
Mo17_B73	Zm00001eb095970	NAG_Mo17/B73_M_Mo17	trans
B73_Mo17	Zm00001eb096240	NAG_B73/Mo17_P_Mo17	trans
Mo17_B73	Zm00001eb096240	NAG_Mo17/B73_M_Mo17	trans
B73_Mo17	Zm00001eb096360	NAG_B73/Mo17_M_B73	cis
B73_Mo17	Zm00001eb096370	NAG_B73/Mo17_M_B73	cis
Mo17_B73	Zm00001eb096370	NAG_Mo17/B73_P_B73	cis
B73_Mo17	Zm00001eb096460	NAG_B73/Mo17_P_Mo17	trans
Mo17_B73	Zm00001eb096460	NAG_Mo17/B73_M_Mo17	trans
Mo17_B73	Zm00001eb096620	NAG_Mo17/B73_M_Mo17	cis
Mo17_B73	Zm00001eb096620	NAG_Mo17/B73_M_Mo17	trans
B73_Mo17	Zm00001eb096640	NAG_B73/Mo17_P_Mo17	trans
Mo17_B73	Zm00001eb096640	NAG_Mo17/B73_M_Mo17	trans
B73_Mo17	Zm00001eb096760	NAG_B73/Mo17_P_Mo17	trans
Mo17_B73	Zm00001eb096760	NAG_Mo17/B73_M_Mo17	trans
B73_Mo17	Zm00001eb096810	NAG_B73/Mo17_M_B73	cis
Mo17_B73	Zm00001eb096810	NAG_Mo17/B73_P_B73	cis
B73_Mo17	Zm00001eb096830	NAG_B73/Mo17_M_B73	cis
Mo17_B73	Zm00001eb096830	NAG_Mo17/B73_P_B73	cis
B73_Mo17	Zm00001eb096840	NAG_B73/Mo17_M_B73	cis
Mo17_B73	Zm00001eb096840	NAG_Mo17/B73_P_B73	cis
B73_Mo17	Zm00001eb097020	lower than MPV	cis
B73_Mo17	Zm00001eb097590	NAG_B73/Mo17_P_Mo17	trans
B73_Mo17	Zm00001eb098150	NAG_B73/Mo17_M_B73	cis
Mo17_B73	Zm00001eb098150	NAG_Mo17/B73_P_B73	cis
B73_Mo17	Zm00001eb098320	NAG_B73/Mo17_P_Mo17	trans
Mo17_B73	Zm00001eb098320	NAG_Mo17/B73_M_Mo17	trans
B73_Mo17	Zm00001eb098570	NAG_B73/Mo17_M_B73	cis
Mo17_B73	Zm00001eb098570	NAG_Mo17/B73_P_B73	cis
B73_Mo17	Zm00001eb098740	NAG_B73/Mo17_M_B73	cis
Mo17_B73	Zm00001eb098740	NAG_Mo17/B73_P_B73	cis
B73_Mo17	Zm00001eb098960	NAG_B73/Mo17_M_B73	cis
B73_Mo17	Zm00001eb099560	NAG_B73/Mo17_P_Mo17	trans
Mo17_B73	Zm00001eb099560	NAG_Mo17/B73_M_Mo17	trans
Mo17_B73	Zm00001eb100800	NAG_Mo17/B73_P_B73	cis
B73_Mo17	Zm00001eb101290	NAG_B73/Mo17_M_B73	cis
Mo17_B73	Zm00001eb101290	NAG_Mo17/B73_P_B73	cis
B73_Mo17	Zm00001eb101310	NAG_B73/Mo17_M_B73	cis
B73_Mo17	Zm00001eb101960	NAG_B73/Mo17_M_B73	cis
Mo17_B73	Zm00001eb101960	NAG_Mo17/B73_P_B73	cis
B73_Mo17	Zm00001eb101970	NAG_B73/Mo17_M_B73	cis
Mo17_B73	Zm00001eb101970	NAG_Mo17/B73_P_B73	cis
B73_Mo17	Zm00001eb102070	NAG_B73/Mo17_M_B73	cis
Mo17_B73	Zm00001eb102070	NAG_Mo17/B73_P_B73	cis
B73_Mo17	Zm00001eb102690	NAG_B73/Mo17_M_B73	cis
Mo17_B73	Zm00001eb102690	NAG_Mo17/B73_P_B73	cis
Mo17_B73	Zm00001eb102900	NAG_Mo17/B73_M_Mo17	cis
B73_Mo17	Zm00001eb103110	NAG_B73/Mo17_M_B73	NA
B73_Mo17	Zm00001eb103650	NAG_B73/Mo17_P_Mo17	trans
Mo17_B73	Zm00001eb103650	NAG_Mo17/B73_M_Mo17	trans
B73_Mo17	Zm00001eb103670	NAG_B73/Mo17_P_Mo17	trans
Mo17_B73	Zm00001eb103670	NAG_Mo17/B73_M_Mo17	trans
B73_Mo17	Zm00001eb103880	NAG_B73/Mo17_M_B73	cis
Mo17_B73	Zm00001eb103880	NAG_Mo17/B73_P_B73	cis
B73_Mo17	Zm00001eb104020	NAG_B73/Mo17_P_Mo17	cis
Mo17_B73	Zm00001eb104020	NAG_Mo17/B73_M_Mo17	cis
B73_Mo17	Zm00001eb104140	NAG_B73/Mo17_M_B73	cis
Mo17_B73	Zm00001eb104140	NAG_Mo17/B73_P_B73	cis
B73_Mo17	Zm00001eb104320	NAG_B73/Mo17_P_Mo17	cis
Mo17_B73	Zm00001eb104320	NAG_Mo17/B73_M_Mo17	cis
B73_Mo17	Zm00001eb104470	lower than MPV	NA
B73_Mo17	Zm00001eb104710	NAG_B73/Mo17_P_Mo17	cis
Mo17_B73	Zm00001eb104710	NAG_Mo17/B73_M_Mo17	cis
B73_Mo17	Zm00001eb105100	NAG_B73/Mo17_P_Mo17	trans
B73_Mo17	Zm00001eb105110	NAG_B73/Mo17_M_B73	cis
Mo17_B73	Zm00001eb105110	NAG_Mo17/B73_P_B73	cis
B73_Mo17	Zm00001eb105150	NAG_B73/Mo17_P_Mo17	trans
Mo17_B73	Zm00001eb105150	NAG_Mo17/B73_M_Mo17	trans
B73_Mo17	Zm00001eb105930	NAG_B73/Mo17_P_Mo17	trans
B73_Mo17	Zm00001eb106600	NAG_B73/Mo17_P_Mo17	trans
Mo17_B73	Zm00001eb106600	NAG_Mo17/B73_M_Mo17	trans
B73_Mo17	Zm00001eb107440	NAG_B73/Mo17_M_B73	cis
Mo17_B73	Zm00001eb107440	NAG_Mo17/B73_P_B73	cis
B73_Mo17	Zm00001eb107450	NAG_B73/Mo17_P_Mo17	cis
Mo17_B73	Zm00001eb107450	NAG_Mo17/B73_M_Mo17	cis
Mo17_B73	Zm00001eb107800	NAG_No_HP	cis
B73_Mo17	Zm00001eb108240	lower than MPV	NA
B73_Mo17	Zm00001eb108520	NAG_B73/Mo17_M_B73	cis
B73_Mo17	Zm00001eb108710	NAG_B73/Mo17_P_Mo17	trans
Mo17_B73	Zm00001eb108710	NAG_Mo17/B73_M_Mo17	trans
B73_Mo17	Zm00001eb108740	NAG_B73/Mo17_P_Mo17	trans
Mo17_B73	Zm00001eb108740	NAG_Mo17/B73_M_Mo17	trans
B73_Mo17	Zm00001eb108790	NAG_B73/Mo17_P_Mo17	cis
Mo17_B73	Zm00001eb108790	NAG_Mo17/B73_M_Mo17	cis
B73_Mo17	Zm00001eb109380	NAG_B73/Mo17_P_Mo17	trans
B73_Mo17	Zm00001eb109380	NAG_B73/Mo17_P_Mo17	trans
Mo17_B73	Zm00001eb109380	NAG_Mo17/B73_M_Mo17	trans
Mo17_B73	Zm00001eb109380	NAG_Mo17/B73_M_Mo17	trans
B73_Mo17	Zm00001eb109420	NAG_B73/Mo17_P_Mo17	trans
Mo17_B73	Zm00001eb109420	NAG_Mo17/B73_M_Mo17	trans
B73_Mo17	Zm00001eb109430	NAG_B73/Mo17_P_Mo17	NA
Mo17_B73	Zm00001eb109430	NAG_Mo17/B73_M_Mo17	NA
B73_Mo17	Zm00001eb109550	NAG_B73/Mo17_M_B73	cis
Mo17_B73	Zm00001eb109550	NAG_Mo17/B73_P_B73	cis
Mo17_B73	Zm00001eb109910	NAG_Mo17/B73_P_B73	cis
B73_Mo17	Zm00001eb109950	lower than MPV	cis
B73_Mo17	Zm00001eb109960	lower than MPV	cis
B73_Mo17	Zm00001eb109980	NAG_B73/Mo17_M_B73	cis
Mo17_B73	Zm00001eb109980	NAG_Mo17/B73_P_B73	cis
B73_Mo17	Zm00001eb109990	NAG_B73/Mo17_M_B73	cis
Mo17_B73	Zm00001eb109990	NAG_Mo17/B73_P_B73	cis
B73_Mo17	Zm00001eb110160	NAG_B73/Mo17_M_B73	cis
Mo17_B73	Zm00001eb110160	NAG_Mo17/B73_P_B73	cis
B73_Mo17	Zm00001eb110420	NAG_B73/Mo17_P_Mo17	cis
Mo17_B73	Zm00001eb110420	NAG_Mo17/B73_M_Mo17	cis
B73_Mo17	Zm00001eb110450	NAG_B73/Mo17_M_B73	cis
Mo17_B73	Zm00001eb110450	NAG_Mo17/B73_P_B73	cis
B73_Mo17	Zm00001eb110850	NAG_B73/Mo17_M_B73	cis
Mo17_B73	Zm00001eb110850	NAG_Mo17/B73_P_B73	cis
B73_Mo17	Zm00001eb110860	NAG_B73/Mo17_M_B73	cis
Mo17_B73	Zm00001eb110860	NAG_Mo17/B73_P_B73	cis
B73_Mo17	Zm00001eb111310	NAG_B73/Mo17_P_Mo17	trans
Mo17_B73	Zm00001eb111310	NAG_Mo17/B73_M_Mo17	trans
B73_Mo17	Zm00001eb111350	NAG_No_HP	NA
B73_Mo17	Zm00001eb111380	NAG_B73/Mo17_P_Mo17	cis
Mo17_B73	Zm00001eb111380	NAG_Mo17/B73_M_Mo17	cis
B73_Mo17	Zm00001eb111480	NAG_B73/Mo17_P_Mo17	trans
Mo17_B73	Zm00001eb111480	NAG_Mo17/B73_M_Mo17	trans
Mo17_B73	Zm00001eb111620	NAG_Mo17/B73_P_B73	cis
B73_Mo17	Zm00001eb111780	NAG_B73/Mo17_M_B73	cis
B73_Mo17	Zm00001eb112110	NAG_B73/Mo17_P_Mo17	cis
Mo17_B73	Zm00001eb112110	NAG_Mo17/B73_M_Mo17	cis
B73_Mo17	Zm00001eb112120	NAG_B73/Mo17_P_Mo17	cis
Mo17_B73	Zm00001eb112120	NAG_Mo17/B73_M_Mo17	cis
B73_Mo17	Zm00001eb112330	lower than MPV	cis
B73_Mo17	Zm00001eb112380	NAG_B73/Mo17_M_B73	NA
Mo17_B73	Zm00001eb112380	NAG_Mo17/B73_P_B73	NA
B73_Mo17	Zm00001eb112770	NAG_B73/Mo17_M_B73	cis
Mo17_B73	Zm00001eb112770	NAG_Mo17/B73_P_B73	cis
B73_Mo17	Zm00001eb113070	NAG_B73/Mo17_P_Mo17	cis
Mo17_B73	Zm00001eb113070	NAG_Mo17/B73_M_Mo17	cis
B73_Mo17	Zm00001eb113250	NAG_B73/Mo17_P_Mo17	trans
Mo17_B73	Zm00001eb113250	NAG_Mo17/B73_M_Mo17	trans
B73_Mo17	Zm00001eb113430	NAG_B73/Mo17_M_B73	cis
B73_Mo17	Zm00001eb113490	NAG_B73/Mo17_M_B73	cis
B73_Mo17	Zm00001eb113610	NAG_B73/Mo17_M_B73	cis
Mo17_B73	Zm00001eb113610	NAG_Mo17/B73_P_B73	cis
B73_Mo17	Zm00001eb113720	NAG_B73/Mo17_P_Mo17	cis
Mo17_B73	Zm00001eb113720	NAG_Mo17/B73_M_Mo17	cis
B73_Mo17	Zm00001eb114220	NAG_B73/Mo17_M_B73	cis
Mo17_B73	Zm00001eb114220	NAG_Mo17/B73_P_B73	cis
B73_Mo17	Zm00001eb114540	NAG_B73/Mo17_P_Mo17	trans
Mo17_B73	Zm00001eb114540	NAG_Mo17/B73_M_Mo17	trans
B73_Mo17	Zm00001eb114570	NAG_B73/Mo17_P_Mo17	trans
Mo17_B73	Zm00001eb114570	NAG_Mo17/B73_M_Mo17	trans
B73_Mo17	Zm00001eb114840	NAG_B73/Mo17_P_Mo17	trans
Mo17_B73	Zm00001eb114840	NAG_Mo17/B73_M_Mo17	trans
B73_Mo17	Zm00001eb114980	NAG_B73/Mo17_M_B73	cis
Mo17_B73	Zm00001eb114980	NAG_Mo17/B73_P_B73	cis
B73_Mo17	Zm00001eb115620	NAG_B73/Mo17_P_Mo17	trans
Mo17_B73	Zm00001eb115620	NAG_Mo17/B73_M_Mo17	trans
B73_Mo17	Zm00001eb115750	lower than MPV	NA
B73_Mo17	Zm00001eb115760	NAG_B73/Mo17_M_B73	cis
Mo17_B73	Zm00001eb115760	NAG_Mo17/B73_P_B73	cis
B73_Mo17	Zm00001eb115770	NAG_B73/Mo17_M_B73	cis
Mo17_B73	Zm00001eb115770	NAG_Mo17/B73_P_B73	cis
Mo17_B73	Zm00001eb115840	NAG_Mo17/B73_P_B73	NA
B73_Mo17	Zm00001eb116380	NAG_B73/Mo17_M_B73	cis
Mo17_B73	Zm00001eb116380	NAG_Mo17/B73_P_B73	cis
B73_Mo17	Zm00001eb116890	NAG_B73/Mo17_M_B73	cis
Mo17_B73	Zm00001eb116890	NAG_Mo17/B73_P_B73	cis
B73_Mo17	Zm00001eb117200	NAG_B73/Mo17_P_Mo17	trans
Mo17_B73	Zm00001eb117200	NAG_Mo17/B73_M_Mo17	trans
B73_Mo17	Zm00001eb117330	NAG_B73/Mo17_M_B73	cis
Mo17_B73	Zm00001eb117330	NAG_Mo17/B73_P_B73	cis
B73_Mo17	Zm00001eb117690	NAG_B73/Mo17_P_Mo17	trans
Mo17_B73	Zm00001eb117690	NAG_Mo17/B73_M_Mo17	trans
B73_Mo17	Zm00001eb117700	NAG_B73/Mo17_M_B73	cis
Mo17_B73	Zm00001eb117700	NAG_Mo17/B73_P_B73	cis
B73_Mo17	Zm00001eb118230	NAG_B73/Mo17_P_Mo17	cis
Mo17_B73	Zm00001eb118230	NAG_Mo17/B73_M_Mo17	cis
B73_Mo17	Zm00001eb118580	NAG_B73/Mo17_M_B73	cis
Mo17_B73	Zm00001eb118580	NAG_Mo17/B73_P_B73	cis
B73_Mo17	Zm00001eb118750	NAG_B73/Mo17_P_Mo17	cis
B73_Mo17	Zm00001eb119610	NAG_B73/Mo17_M_B73	cis
Mo17_B73	Zm00001eb119610	NAG_Mo17/B73_P_B73	cis
B73_Mo17	Zm00001eb119860	NAG_B73/Mo17_P_Mo17	cis
Mo17_B73	Zm00001eb119860	NAG_Mo17/B73_M_Mo17	cis
B73_Mo17	Zm00001eb119950	NAG_B73/Mo17_M_B73	cis
Mo17_B73	Zm00001eb119950	NAG_Mo17/B73_P_B73	cis
B73_Mo17	Zm00001eb120090	lower than MPV	NA
B73_Mo17	Zm00001eb120130	NAG_B73/Mo17_P_Mo17	trans
Mo17_B73	Zm00001eb120130	NAG_Mo17/B73_M_Mo17	trans
B73_Mo17	Zm00001eb120300	NAG_B73/Mo17_P_Mo17	trans
Mo17_B73	Zm00001eb120300	NAG_Mo17/B73_M_Mo17	trans
B73_Mo17	Zm00001eb120480	NAG_B73/Mo17_M_B73	cis
Mo17_B73	Zm00001eb120480	NAG_Mo17/B73_P_B73	cis
B73_Mo17	Zm00001eb120490	NAG_B73/Mo17_M_B73	cis
Mo17_B73	Zm00001eb120490	NAG_Mo17/B73_P_B73	cis
B73_Mo17	Zm00001eb120500	NAG_B73/Mo17_M_B73	cis
Mo17_B73	Zm00001eb120500	NAG_Mo17/B73_P_B73	cis
B73_Mo17	Zm00001eb120550	NAG_B73/Mo17_M_B73	cis
Mo17_B73	Zm00001eb120550	NAG_Mo17/B73_P_B73	cis
B73_Mo17	Zm00001eb120980	NAG_B73/Mo17_M_B73	cis
Mo17_B73	Zm00001eb120980	NAG_Mo17/B73_P_B73	cis
B73_Mo17	Zm00001eb121350	NAG_B73/Mo17_P_Mo17	trans
Mo17_B73	Zm00001eb121350	NAG_Mo17/B73_M_Mo17	trans
B73_Mo17	Zm00001eb121360	NAG_B73/Mo17_P_Mo17	trans
Mo17_B73	Zm00001eb121360	NAG_Mo17/B73_M_Mo17	trans
B73_Mo17	Zm00001eb121500	NAG_B73/Mo17_M_B73	NA
B73_Mo17	Zm00001eb121860	NAG_B73/Mo17_P_Mo17	trans
Mo17_B73	Zm00001eb121860	NAG_Mo17/B73_M_Mo17	trans
B73_Mo17	Zm00001eb122240	NAG_B73/Mo17_M_B73	cis
Mo17_B73	Zm00001eb122240	NAG_Mo17/B73_P_B73	cis
B73_Mo17	Zm00001eb122450	NAG_B73/Mo17_M_B73	cis
Mo17_B73	Zm00001eb122450	NAG_Mo17/B73_P_B73	cis
B73_Mo17	Zm00001eb122570	NAG_No_HP	cis
Mo17_B73	Zm00001eb122570	NAG_No_HP	cis
B73_Mo17	Zm00001eb122580	NAG_B73/Mo17_P_Mo17	cis
B73_Mo17	Zm00001eb122580	NAG_B73/Mo17_P_Mo17	trans
Mo17_B73	Zm00001eb122580	NAG_Mo17/B73_M_Mo17	cis
Mo17_B73	Zm00001eb122580	NAG_Mo17/B73_M_Mo17	trans
B73_Mo17	Zm00001eb122590	NAG_B73/Mo17_P_Mo17	cis
B73_Mo17	Zm00001eb122590	NAG_B73/Mo17_P_Mo17	trans
Mo17_B73	Zm00001eb122590	NAG_Mo17/B73_M_Mo17	cis
Mo17_B73	Zm00001eb122590	NAG_Mo17/B73_M_Mo17	trans
Mo17_B73	Zm00001eb122670	NAG_No_HP	NA
B73_Mo17	Zm00001eb123040	lower than MPV	cis
Mo17_B73	Zm00001eb123420	NAG_Mo17/B73_M_Mo17	trans
B73_Mo17	Zm00001eb123470	lower than MPV	NA
Mo17_B73	Zm00001eb123480	NAG_Mo17/B73_M_Mo17	trans
B73_Mo17	Zm00001eb123570	NAG_B73/Mo17_M_B73	cis
B73_Mo17	Zm00001eb124010	NAG_B73/Mo17_P_Mo17	trans
Mo17_B73	Zm00001eb124010	NAG_Mo17/B73_M_Mo17	trans
B73_Mo17	Zm00001eb124110	NAG_B73/Mo17_M_B73	cis
Mo17_B73	Zm00001eb124110	NAG_Mo17/B73_P_B73	cis
B73_Mo17	Zm00001eb124590	NAG_B73/Mo17_P_Mo17	trans
Mo17_B73	Zm00001eb124590	NAG_Mo17/B73_M_Mo17	trans
B73_Mo17	Zm00001eb125050	NAG_B73/Mo17_M_B73	cis
Mo17_B73	Zm00001eb125050	NAG_Mo17/B73_P_B73	cis
B73_Mo17	Zm00001eb125070	NAG_B73/Mo17_P_Mo17	cis
Mo17_B73	Zm00001eb125070	NAG_Mo17/B73_M_Mo17	cis
B73_Mo17	Zm00001eb125600	lower than MPV	NA
B73_Mo17	Zm00001eb125780	NAG_B73/Mo17_M_B73	cis
Mo17_B73	Zm00001eb125780	NAG_Mo17/B73_P_B73	cis
B73_Mo17	Zm00001eb125790	NAG_B73/Mo17_M_B73	cis
Mo17_B73	Zm00001eb125790	NAG_Mo17/B73_P_B73	cis
B73_Mo17	Zm00001eb126240	NAG_B73/Mo17_P_Mo17	cis
B73_Mo17	Zm00001eb126460	NAG_B73/Mo17_P_Mo17	trans
Mo17_B73	Zm00001eb126460	NAG_Mo17/B73_M_Mo17	trans
B73_Mo17	Zm00001eb126490	NAG_B73/Mo17_P_Mo17	trans
Mo17_B73	Zm00001eb126490	NAG_Mo17/B73_M_Mo17	trans
B73_Mo17	Zm00001eb126550	NAG_B73/Mo17_M_B73	trans
Mo17_B73	Zm00001eb126550	NAG_Mo17/B73_P_B73	trans
B73_Mo17	Zm00001eb126620	NAG_B73/Mo17_M_B73	cis
Mo17_B73	Zm00001eb126620	NAG_Mo17/B73_P_B73	cis
B73_Mo17	Zm00001eb127120	NAG_B73/Mo17_P_Mo17	trans
Mo17_B73	Zm00001eb127120	NAG_Mo17/B73_M_Mo17	trans
B73_Mo17	Zm00001eb127170	NAG_B73/Mo17_P_Mo17	NA
Mo17_B73	Zm00001eb127170	NAG_Mo17/B73_M_Mo17	NA
B73_Mo17	Zm00001eb127660	NAG_B73/Mo17_M_B73	cis
Mo17_B73	Zm00001eb127660	NAG_Mo17/B73_P_B73	cis
B73_Mo17	Zm00001eb127820	lower than MPV	NA
B73_Mo17	Zm00001eb128090	NAG_B73/Mo17_P_Mo17	trans
Mo17_B73	Zm00001eb128090	NAG_Mo17/B73_M_Mo17	trans
B73_Mo17	Zm00001eb128120	NAG_B73/Mo17_P_Mo17	cis
Mo17_B73	Zm00001eb128120	NAG_Mo17/B73_M_Mo17	cis
B73_Mo17	Zm00001eb128360	NAG_B73/Mo17_M_B73	cis
Mo17_B73	Zm00001eb128360	NAG_Mo17/B73_P_B73	cis
B73_Mo17	Zm00001eb128390	NAG_B73/Mo17_P_Mo17	trans
Mo17_B73	Zm00001eb128390	NAG_Mo17/B73_M_Mo17	trans
B73_Mo17	Zm00001eb128800	NAG_B73/Mo17_P_Mo17	trans
B73_Mo17	Zm00001eb128800	NAG_B73/Mo17_P_Mo17	trans
Mo17_B73	Zm00001eb128800	NAG_Mo17/B73_M_Mo17	trans
Mo17_B73	Zm00001eb128800	NAG_Mo17/B73_M_Mo17	trans
B73_Mo17	Zm00001eb128840	NAG_B73/Mo17_M_B73	cis
Mo17_B73	Zm00001eb128840	NAG_Mo17/B73_P_B73	cis
B73_Mo17	Zm00001eb129230	NAG_B73/Mo17_P_Mo17	trans
Mo17_B73	Zm00001eb129230	NAG_Mo17/B73_M_Mo17	trans
B73_Mo17	Zm00001eb129290	NAG_B73/Mo17_P_Mo17	trans
Mo17_B73	Zm00001eb129290	NAG_Mo17/B73_M_Mo17	trans
B73_Mo17	Zm00001eb129300	NAG_B73/Mo17_M_B73	cis
B73_Mo17	Zm00001eb129300	NAG_B73/Mo17_M_B73	cis
Mo17_B73	Zm00001eb129300	NAG_Mo17/B73_P_B73	cis
Mo17_B73	Zm00001eb129300	NAG_Mo17/B73_P_B73	cis
B73_Mo17	Zm00001eb129500	NAG_B73/Mo17_P_Mo17	cis
Mo17_B73	Zm00001eb129500	NAG_Mo17/B73_M_Mo17	cis
B73_Mo17	Zm00001eb129840	NAG_B73/Mo17_P_Mo17	cis
Mo17_B73	Zm00001eb129840	NAG_Mo17/B73_M_Mo17	cis
B73_Mo17	Zm00001eb130170	NAG_B73/Mo17_P_Mo17	trans
Mo17_B73	Zm00001eb130170	NAG_Mo17/B73_M_Mo17	trans
B73_Mo17	Zm00001eb130310	NAG_B73/Mo17_M_B73	cis
Mo17_B73	Zm00001eb130310	NAG_Mo17/B73_P_B73	cis
B73_Mo17	Zm00001eb130370	NAG_B73/Mo17_P_Mo17	trans
B73_Mo17	Zm00001eb130370	NAG_B73/Mo17_P_Mo17	trans
Mo17_B73	Zm00001eb130370	NAG_Mo17/B73_M_Mo17	trans
Mo17_B73	Zm00001eb130370	NAG_Mo17/B73_M_Mo17	trans
B73_Mo17	Zm00001eb130510	NAG_No_HP	NA
B73_Mo17	Zm00001eb130700	NAG_B73/Mo17_P_Mo17	trans
Mo17_B73	Zm00001eb130700	NAG_Mo17/B73_M_Mo17	trans
B73_Mo17	Zm00001eb130740	NAG_No_HP	NA
B73_Mo17	Zm00001eb130790	NAG_B73/Mo17_M_B73	cis
B73_Mo17	Zm00001eb130830	NAG_B73/Mo17_M_B73	cis
Mo17_B73	Zm00001eb130830	NAG_Mo17/B73_P_B73	cis
B73_Mo17	Zm00001eb131500	NAG_B73/Mo17_M_B73	cis
Mo17_B73	Zm00001eb131500	NAG_Mo17/B73_P_B73	cis
B73_Mo17	Zm00001eb132220	NAG_B73/Mo17_P_Mo17	trans
Mo17_B73	Zm00001eb132220	NAG_Mo17/B73_M_Mo17	trans
B73_Mo17	Zm00001eb132330	NAG_B73/Mo17_P_Mo17	trans
Mo17_B73	Zm00001eb132330	NAG_Mo17/B73_M_Mo17	trans
B73_Mo17	Zm00001eb132630	NAG_B73/Mo17_P_Mo17	trans
Mo17_B73	Zm00001eb132630	NAG_Mo17/B73_M_Mo17	trans
B73_Mo17	Zm00001eb132870	NAG_B73/Mo17_P_Mo17	trans
Mo17_B73	Zm00001eb132870	NAG_Mo17/B73_M_Mo17	trans
Mo17_B73	Zm00001eb133100	NAG_No_HP	NA
B73_Mo17	Zm00001eb133200	lower than MPV	trans
Mo17_B73	Zm00001eb133200	lower than MPV	trans
B73_Mo17	Zm00001eb133730	NAG_B73/Mo17_P_Mo17	trans
Mo17_B73	Zm00001eb133730	NAG_Mo17/B73_M_Mo17	trans
Mo17_B73	Zm00001eb133820	NAG_Mo17/B73_P_B73	cis
Mo17_B73	Zm00001eb134170	NAG_Mo17/B73_P_B73	trans
Mo17_B73	Zm00001eb134170	NAG_Mo17/B73_P_B73	cis
Mo17_B73	Zm00001eb134170	NAG_Mo17/B73_P_B73	cis
B73_Mo17	Zm00001eb134310	NAG_B73/Mo17_M_B73	cis
Mo17_B73	Zm00001eb134310	NAG_Mo17/B73_P_B73	cis
B73_Mo17	Zm00001eb134680	NAG_B73/Mo17_M_B73	cis
Mo17_B73	Zm00001eb134680	NAG_Mo17/B73_P_B73	cis
B73_Mo17	Zm00001eb134750	NAG_B73/Mo17_P_Mo17	trans
B73_Mo17	Zm00001eb134750	NAG_B73/Mo17_P_Mo17	trans
Mo17_B73	Zm00001eb134750	NAG_Mo17/B73_M_Mo17	trans
Mo17_B73	Zm00001eb134750	NAG_Mo17/B73_M_Mo17	trans
B73_Mo17	Zm00001eb134900	NAG_B73/Mo17_P_Mo17	cis
Mo17_B73	Zm00001eb134900	NAG_Mo17/B73_M_Mo17	cis
B73_Mo17	Zm00001eb135040	lower than MPV	cis
B73_Mo17	Zm00001eb135070	NAG_B73/Mo17_M_B73	cis
B73_Mo17	Zm00001eb135280	NAG_B73/Mo17_M_B73	cis
B73_Mo17	Zm00001eb135300	NAG_No_HP	cis
B73_Mo17	Zm00001eb135420	NAG_B73/Mo17_P_Mo17	trans
Mo17_B73	Zm00001eb135420	NAG_Mo17/B73_M_Mo17	trans
B73_Mo17	Zm00001eb135430	NAG_B73/Mo17_P_Mo17	NA
Mo17_B73	Zm00001eb135430	NAG_Mo17/B73_M_Mo17	NA
B73_Mo17	Zm00001eb135600	NAG_B73/Mo17_P_Mo17	trans
Mo17_B73	Zm00001eb135600	NAG_Mo17/B73_M_Mo17	trans
B73_Mo17	Zm00001eb135760	NAG_B73/Mo17_P_Mo17	trans
Mo17_B73	Zm00001eb135760	NAG_Mo17/B73_M_Mo17	trans
B73_Mo17	Zm00001eb135840	NAG_B73/Mo17_M_B73	cis
Mo17_B73	Zm00001eb135840	NAG_Mo17/B73_P_B73	cis
B73_Mo17	Zm00001eb136340	NAG_B73/Mo17_M_B73	cis
Mo17_B73	Zm00001eb136340	NAG_Mo17/B73_P_B73	cis
B73_Mo17	Zm00001eb136380	NAG_B73/Mo17_P_Mo17	cis
B73_Mo17	Zm00001eb136500	NAG_B73/Mo17_P_Mo17	cis
Mo17_B73	Zm00001eb136500	NAG_Mo17/B73_M_Mo17	cis
B73_Mo17	Zm00001eb136650	NAG_B73/Mo17_M_B73	cis
B73_Mo17	Zm00001eb136750	NAG_B73/Mo17_M_B73	cis
Mo17_B73	Zm00001eb136750	NAG_Mo17/B73_P_B73	cis
B73_Mo17	Zm00001eb136780	NAG_B73/Mo17_P_Mo17	trans
Mo17_B73	Zm00001eb136780	NAG_Mo17/B73_M_Mo17	trans
B73_Mo17	Zm00001eb136810	NAG_B73/Mo17_P_Mo17	cis
Mo17_B73	Zm00001eb136810	NAG_Mo17/B73_M_Mo17	cis
B73_Mo17	Zm00001eb136830	NAG_B73/Mo17_P_Mo17	trans
B73_Mo17	Zm00001eb136830	NAG_B73/Mo17_P_Mo17	trans
Mo17_B73	Zm00001eb136830	NAG_Mo17/B73_M_Mo17	trans
Mo17_B73	Zm00001eb136830	NAG_Mo17/B73_M_Mo17	trans
B73_Mo17	Zm00001eb137070	NAG_B73/Mo17_P_Mo17	trans
Mo17_B73	Zm00001eb137070	NAG_Mo17/B73_M_Mo17	trans
B73_Mo17	Zm00001eb137090	NAG_B73/Mo17_P_Mo17	trans
Mo17_B73	Zm00001eb137090	NAG_Mo17/B73_M_Mo17	trans
B73_Mo17	Zm00001eb137210	NAG_B73/Mo17_P_Mo17	trans
Mo17_B73	Zm00001eb137210	NAG_Mo17/B73_M_Mo17	trans
Mo17_B73	Zm00001eb137280	NAG_Mo17/B73_P_B73	cis
B73_Mo17	Zm00001eb137410	lower than MPV	NA
B73_Mo17	Zm00001eb137430	lower than MPV	NA
B73_Mo17	Zm00001eb138080	NAG_B73/Mo17_P_Mo17	cis
Mo17_B73	Zm00001eb138080	NAG_Mo17/B73_M_Mo17	cis
B73_Mo17	Zm00001eb138180	NAG_B73/Mo17_P_Mo17	trans
Mo17_B73	Zm00001eb138180	NAG_Mo17/B73_M_Mo17	trans
B73_Mo17	Zm00001eb138580	NAG_B73/Mo17_P_Mo17	trans
Mo17_B73	Zm00001eb138580	NAG_Mo17/B73_M_Mo17	trans
B73_Mo17	Zm00001eb138610	NAG_B73/Mo17_P_Mo17	trans
Mo17_B73	Zm00001eb138610	NAG_Mo17/B73_M_Mo17	trans
B73_Mo17	Zm00001eb138740	NAG_B73/Mo17_P_Mo17	trans
Mo17_B73	Zm00001eb138740	NAG_Mo17/B73_M_Mo17	trans
B73_Mo17	Zm00001eb139210	NAG_B73/Mo17_P_Mo17	trans
Mo17_B73	Zm00001eb139210	NAG_Mo17/B73_M_Mo17	trans
B73_Mo17	Zm00001eb139470	NAG_No_HP	cis
B73_Mo17	Zm00001eb139560	NAG_B73/Mo17_P_Mo17	cis
B73_Mo17	Zm00001eb139590	NAG_B73/Mo17_P_Mo17	trans
Mo17_B73	Zm00001eb139590	NAG_Mo17/B73_M_Mo17	trans
B73_Mo17	Zm00001eb139810	NAG_B73/Mo17_M_B73	cis
Mo17_B73	Zm00001eb139810	NAG_Mo17/B73_P_B73	cis
B73_Mo17	Zm00001eb140700	NAG_B73/Mo17_M_B73	cis
Mo17_B73	Zm00001eb140700	NAG_Mo17/B73_P_B73	cis
B73_Mo17	Zm00001eb140980	NAG_B73/Mo17_M_B73	cis
Mo17_B73	Zm00001eb140980	NAG_Mo17/B73_P_B73	cis
B73_Mo17	Zm00001eb141200	NAG_B73/Mo17_P_Mo17	cis
Mo17_B73	Zm00001eb141200	NAG_Mo17/B73_M_Mo17	cis
B73_Mo17	Zm00001eb141640	NAG_B73/Mo17_P_Mo17	cis
Mo17_B73	Zm00001eb141640	NAG_Mo17/B73_M_Mo17	cis
B73_Mo17	Zm00001eb141650	NAG_B73/Mo17_P_Mo17	cis
Mo17_B73	Zm00001eb141650	NAG_Mo17/B73_M_Mo17	cis
B73_Mo17	Zm00001eb141730	NAG_B73/Mo17_P_Mo17	trans
Mo17_B73	Zm00001eb141730	NAG_Mo17/B73_M_Mo17	trans
B73_Mo17	Zm00001eb141870	NAG_B73/Mo17_M_B73	cis
Mo17_B73	Zm00001eb141870	NAG_Mo17/B73_P_B73	cis
B73_Mo17	Zm00001eb144590	NAG_B73/Mo17_M_B73	cis
Mo17_B73	Zm00001eb144590	NAG_Mo17/B73_P_B73	cis
B73_Mo17	Zm00001eb144690	NAG_B73/Mo17_P_Mo17	trans
Mo17_B73	Zm00001eb144690	NAG_Mo17/B73_M_Mo17	trans
Mo17_B73	Zm00001eb144870	NAG_Mo17/B73_M_Mo17	trans
B73_Mo17	Zm00001eb145760	NAG_B73/Mo17_P_Mo17	trans
Mo17_B73	Zm00001eb145760	NAG_Mo17/B73_M_Mo17	trans
Mo17_B73	Zm00001eb145820	NAG_Mo17/B73_M_Mo17	cis
B73_Mo17	Zm00001eb146090	NAG_B73/Mo17_P_Mo17	cis
Mo17_B73	Zm00001eb146090	NAG_Mo17/B73_M_Mo17	cis
B73_Mo17	Zm00001eb146460	NAG_B73/Mo17_P_Mo17	trans
Mo17_B73	Zm00001eb146460	NAG_Mo17/B73_M_Mo17	trans
B73_Mo17	Zm00001eb146830	NAG_B73/Mo17_M_B73	NA
B73_Mo17	Zm00001eb147150	NAG_B73/Mo17_P_Mo17	cis
Mo17_B73	Zm00001eb147150	NAG_Mo17/B73_M_Mo17	cis
B73_Mo17	Zm00001eb147380	NAG_B73/Mo17_P_Mo17	cis
Mo17_B73	Zm00001eb147380	NAG_Mo17/B73_M_Mo17	cis
B73_Mo17	Zm00001eb147670	NAG_B73/Mo17_M_B73	cis
Mo17_B73	Zm00001eb147670	NAG_Mo17/B73_P_B73	cis
B73_Mo17	Zm00001eb147920	NAG_B73/Mo17_M_B73	cis
Mo17_B73	Zm00001eb147920	NAG_Mo17/B73_P_B73	cis
B73_Mo17	Zm00001eb148090	NAG_B73/Mo17_P_Mo17	trans
Mo17_B73	Zm00001eb148090	NAG_Mo17/B73_M_Mo17	trans
B73_Mo17	Zm00001eb148160	NAG_B73/Mo17_P_Mo17	trans
Mo17_B73	Zm00001eb148160	NAG_Mo17/B73_M_Mo17	trans
B73_Mo17	Zm00001eb148650	NAG_No_HP	NA
B73_Mo17	Zm00001eb149150	NAG_B73/Mo17_P_Mo17	cis
Mo17_B73	Zm00001eb149150	NAG_Mo17/B73_M_Mo17	cis
B73_Mo17	Zm00001eb149910	NAG_B73/Mo17_M_B73	cis
Mo17_B73	Zm00001eb149910	NAG_Mo17/B73_P_B73	cis
B73_Mo17	Zm00001eb150050	lower than MPV	NA
B73_Mo17	Zm00001eb150250	NAG_B73/Mo17_M_B73	cis
Mo17_B73	Zm00001eb150250	NAG_Mo17/B73_P_B73	cis
B73_Mo17	Zm00001eb150340	NAG_B73/Mo17_M_B73	cis
Mo17_B73	Zm00001eb150340	NAG_Mo17/B73_P_B73	cis
B73_Mo17	Zm00001eb150430	NAG_B73/Mo17_M_B73	cis
Mo17_B73	Zm00001eb150430	NAG_Mo17/B73_P_B73	cis
B73_Mo17	Zm00001eb150590	NAG_No_HP	NA
B73_Mo17	Zm00001eb151320	NAG_B73/Mo17_M_B73	cis
Mo17_B73	Zm00001eb151320	NAG_Mo17/B73_P_B73	cis
B73_Mo17	Zm00001eb151350	NAG_B73/Mo17_M_B73	cis
B73_Mo17	Zm00001eb151410	NAG_B73/Mo17_M_B73	cis
Mo17_B73	Zm00001eb151410	NAG_Mo17/B73_P_B73	cis
B73_Mo17	Zm00001eb151420	NAG_B73/Mo17_M_B73	cis
Mo17_B73	Zm00001eb151420	NAG_Mo17/B73_P_B73	cis
B73_Mo17	Zm00001eb151570	NAG_B73/Mo17_M_B73	cis
B73_Mo17	Zm00001eb151610	NAG_B73/Mo17_M_B73	cis
Mo17_B73	Zm00001eb151610	NAG_Mo17/B73_P_B73	cis
B73_Mo17	Zm00001eb151750	NAG_No_HP	cis
B73_Mo17	Zm00001eb151950	lower than MPV	NA
B73_Mo17	Zm00001eb152110	NAG_B73/Mo17_M_B73	cis
Mo17_B73	Zm00001eb152110	NAG_Mo17/B73_P_B73	cis
B73_Mo17	Zm00001eb152130	NAG_B73/Mo17_P_Mo17	cis
Mo17_B73	Zm00001eb152130	NAG_Mo17/B73_M_Mo17	cis
B73_Mo17	Zm00001eb152140	NAG_B73/Mo17_P_Mo17	cis
Mo17_B73	Zm00001eb152140	NAG_Mo17/B73_M_Mo17	cis
B73_Mo17	Zm00001eb152280	NAG_No_HP	NA
B73_Mo17	Zm00001eb152470	NAG_B73/Mo17_M_B73	cis
Mo17_B73	Zm00001eb152470	NAG_Mo17/B73_P_B73	cis
B73_Mo17	Zm00001eb152580	NAG_B73/Mo17_P_Mo17	cis
B73_Mo17	Zm00001eb152760	NAG_B73/Mo17_M_B73	cis
Mo17_B73	Zm00001eb152760	NAG_Mo17/B73_P_B73	cis
B73_Mo17	Zm00001eb152770	NAG_B73/Mo17_M_B73	cis
Mo17_B73	Zm00001eb152770	NAG_Mo17/B73_P_B73	cis
B73_Mo17	Zm00001eb152780	NAG_B73/Mo17_M_B73	cis
Mo17_B73	Zm00001eb152780	NAG_Mo17/B73_P_B73	cis
B73_Mo17	Zm00001eb152920	NAG_B73/Mo17_M_B73	cis
Mo17_B73	Zm00001eb152920	NAG_Mo17/B73_P_B73	cis
B73_Mo17	Zm00001eb153140	NAG_B73/Mo17_M_B73	cis
Mo17_B73	Zm00001eb153140	NAG_Mo17/B73_P_B73	cis
B73_Mo17	Zm00001eb153250	NAG_B73/Mo17_M_B73	cis
Mo17_B73	Zm00001eb153360	NAG_No_HP	NA
B73_Mo17	Zm00001eb153390	NAG_B73/Mo17_M_B73	cis
Mo17_B73	Zm00001eb153390	NAG_Mo17/B73_P_B73	cis
B73_Mo17	Zm00001eb153400	NAG_B73/Mo17_M_B73	cis
Mo17_B73	Zm00001eb153400	NAG_Mo17/B73_P_B73	cis
B73_Mo17	Zm00001eb153410	NAG_B73/Mo17_M_B73	cis
Mo17_B73	Zm00001eb153410	NAG_Mo17/B73_P_B73	cis
B73_Mo17	Zm00001eb153420	NAG_B73/Mo17_M_B73	cis
Mo17_B73	Zm00001eb153420	NAG_Mo17/B73_P_B73	cis
B73_Mo17	Zm00001eb154300	NAG_B73/Mo17_M_B73	cis
Mo17_B73	Zm00001eb154300	NAG_Mo17/B73_P_B73	cis
Mo17_B73	Zm00001eb154410	NAG_No_HP	NA
B73_Mo17	Zm00001eb154700	NAG_B73/Mo17_P_Mo17	trans
Mo17_B73	Zm00001eb154700	NAG_Mo17/B73_M_Mo17	trans
Mo17_B73	Zm00001eb154750	NAG_Mo17/B73_M_Mo17	trans
B73_Mo17	Zm00001eb154780	NAG_B73/Mo17_M_B73	cis
Mo17_B73	Zm00001eb154780	NAG_Mo17/B73_P_B73	cis
B73_Mo17	Zm00001eb154850	NAG_B73/Mo17_M_B73	cis
Mo17_B73	Zm00001eb154850	NAG_Mo17/B73_P_B73	cis
B73_Mo17	Zm00001eb155090	NAG_B73/Mo17_M_B73	cis
B73_Mo17	Zm00001eb155100	NAG_B73/Mo17_P_Mo17	trans
Mo17_B73	Zm00001eb155100	NAG_Mo17/B73_M_Mo17	trans
B73_Mo17	Zm00001eb155430	lower than MPV	NA
B73_Mo17	Zm00001eb155620	NAG_B73/Mo17_M_B73	cis
B73_Mo17	Zm00001eb155640	NAG_B73/Mo17_M_B73	cis
Mo17_B73	Zm00001eb155640	NAG_Mo17/B73_P_B73	cis
Mo17_B73	Zm00001eb155780	NAG_Mo17/B73_M_Mo17	trans
B73_Mo17	Zm00001eb156160	NAG_B73/Mo17_P_Mo17	trans
Mo17_B73	Zm00001eb156160	NAG_Mo17/B73_M_Mo17	trans
Mo17_B73	Zm00001eb156660	NAG_Mo17/B73_P_B73	cis
B73_Mo17	Zm00001eb156680	NAG_B73/Mo17_M_B73	cis
Mo17_B73	Zm00001eb156680	NAG_Mo17/B73_P_B73	cis
B73_Mo17	Zm00001eb156880	NAG_B73/Mo17_M_B73	cis
Mo17_B73	Zm00001eb156880	NAG_Mo17/B73_P_B73	cis
B73_Mo17	Zm00001eb156940	NAG_B73/Mo17_M_B73	cis
Mo17_B73	Zm00001eb156940	NAG_Mo17/B73_P_B73	cis
B73_Mo17	Zm00001eb156950	NAG_B73/Mo17_M_B73	cis
Mo17_B73	Zm00001eb156950	NAG_Mo17/B73_P_B73	cis
B73_Mo17	Zm00001eb157030	NAG_B73/Mo17_M_B73	cis
Mo17_B73	Zm00001eb157030	NAG_Mo17/B73_P_B73	cis
B73_Mo17	Zm00001eb157050	NAG_B73/Mo17_P_Mo17	trans
Mo17_B73	Zm00001eb157050	NAG_Mo17/B73_M_Mo17	trans
B73_Mo17	Zm00001eb157060	NAG_B73/Mo17_M_B73	cis
B73_Mo17	Zm00001eb157170	NAG_B73/Mo17_M_B73	cis
B73_Mo17	Zm00001eb157290	NAG_B73/Mo17_P_Mo17	trans
B73_Mo17	Zm00001eb157290	NAG_B73/Mo17_P_Mo17	trans
Mo17_B73	Zm00001eb157290	NAG_Mo17/B73_M_Mo17	trans
Mo17_B73	Zm00001eb157290	NAG_Mo17/B73_M_Mo17	trans
B73_Mo17	Zm00001eb157370	NAG_No_HP	NA
B73_Mo17	Zm00001eb157510	NAG_B73/Mo17_P_Mo17	trans
Mo17_B73	Zm00001eb157510	NAG_Mo17/B73_M_Mo17	trans
B73_Mo17	Zm00001eb157670	NAG_B73/Mo17_M_B73	cis
Mo17_B73	Zm00001eb157670	NAG_Mo17/B73_P_B73	cis
B73_Mo17	Zm00001eb157760	NAG_B73/Mo17_M_B73	cis
Mo17_B73	Zm00001eb157760	NAG_Mo17/B73_P_B73	cis
B73_Mo17	Zm00001eb158060	NAG_B73/Mo17_P_Mo17	cis
Mo17_B73	Zm00001eb158060	NAG_Mo17/B73_M_Mo17	cis
Mo17_B73	Zm00001eb158140	NAG_Mo17/B73_M_Mo17	trans
Mo17_B73	Zm00001eb158480	lower than MPV	cis
B73_Mo17	Zm00001eb158590	NAG_B73/Mo17_M_B73	cis
Mo17_B73	Zm00001eb158590	NAG_Mo17/B73_P_B73	cis
B73_Mo17	Zm00001eb158640	lower than MPV	NA
B73_Mo17	Zm00001eb158810	NAG_B73/Mo17_P_Mo17	cis
B73_Mo17	Zm00001eb158930	NAG_No_HP	trans
B73_Mo17	Zm00001eb158930	NAG_No_HP	cis
B73_Mo17	Zm00001eb159370	NAG_B73/Mo17_P_Mo17	trans
Mo17_B73	Zm00001eb159370	NAG_Mo17/B73_M_Mo17	trans
B73_Mo17	Zm00001eb159910	NAG_B73/Mo17_P_Mo17	cis
Mo17_B73	Zm00001eb159910	NAG_Mo17/B73_M_Mo17	cis
B73_Mo17	Zm00001eb160060	NAG_B73/Mo17_M_B73	cis
B73_Mo17	Zm00001eb160360	NAG_B73/Mo17_M_B73	cis
Mo17_B73	Zm00001eb160360	NAG_Mo17/B73_P_B73	cis
B73_Mo17	Zm00001eb160570	NAG_B73/Mo17_P_Mo17	trans
Mo17_B73	Zm00001eb160570	NAG_Mo17/B73_M_Mo17	trans
B73_Mo17	Zm00001eb160670	NAG_B73/Mo17_P_Mo17	cis
Mo17_B73	Zm00001eb160670	NAG_Mo17/B73_M_Mo17	cis
B73_Mo17	Zm00001eb160920	NAG_B73/Mo17_M_B73	cis
Mo17_B73	Zm00001eb160920	NAG_Mo17/B73_P_B73	cis
B73_Mo17	Zm00001eb160970	NAG_B73/Mo17_M_B73	cis
B73_Mo17	Zm00001eb161070	NAG_B73/Mo17_M_B73	cis
Mo17_B73	Zm00001eb161070	NAG_Mo17/B73_P_B73	cis
B73_Mo17	Zm00001eb161360	NAG_B73/Mo17_M_B73	cis
B73_Mo17	Zm00001eb161730	NAG_B73/Mo17_M_B73	cis
Mo17_B73	Zm00001eb161730	NAG_Mo17/B73_P_B73	cis
B73_Mo17	Zm00001eb162190	NAG_B73/Mo17_M_B73	cis
Mo17_B73	Zm00001eb162190	NAG_Mo17/B73_P_B73	cis
B73_Mo17	Zm00001eb162290	NAG_B73/Mo17_P_Mo17	cis
Mo17_B73	Zm00001eb162290	NAG_Mo17/B73_M_Mo17	cis
B73_Mo17	Zm00001eb162900	NAG_B73/Mo17_P_Mo17	trans
Mo17_B73	Zm00001eb162900	NAG_Mo17/B73_M_Mo17	trans
B73_Mo17	Zm00001eb163240	lower than MPV	cis
B73_Mo17	Zm00001eb163720	NAG_No_HP	NA
Mo17_B73	Zm00001eb163720	NAG_No_HP	NA
B73_Mo17	Zm00001eb164120	lower than MPV	trans
Mo17_B73	Zm00001eb164120	lower than MPV	trans
B73_Mo17	Zm00001eb164200	lower than MPV	NA
B73_Mo17	Zm00001eb164270	NAG_B73/Mo17_M_B73	cis
Mo17_B73	Zm00001eb164270	NAG_Mo17/B73_P_B73	cis
B73_Mo17	Zm00001eb164430	NAG_B73/Mo17_P_Mo17	trans
Mo17_B73	Zm00001eb164430	NAG_Mo17/B73_M_Mo17	trans
B73_Mo17	Zm00001eb164570	NAG_B73/Mo17_M_B73	cis
Mo17_B73	Zm00001eb164570	NAG_Mo17/B73_P_B73	cis
B73_Mo17	Zm00001eb165550	lower than MPV	cis
B73_Mo17	Zm00001eb165560	lower than MPV	cis
B73_Mo17	Zm00001eb165570	lower than MPV	NA
B73_Mo17	Zm00001eb165580	lower than MPV	cis
B73_Mo17	Zm00001eb165600	NAG_B73/Mo17_M_B73	cis
Mo17_B73	Zm00001eb165600	NAG_Mo17/B73_P_B73	cis
B73_Mo17	Zm00001eb165620	lower than MPV	NA
Mo17_B73	Zm00001eb165620	lower than MPV	NA
B73_Mo17	Zm00001eb165630	lower than MPV	cis
Mo17_B73	Zm00001eb165630	lower than MPV	cis
B73_Mo17	Zm00001eb165790	NAG_B73/Mo17_M_B73	cis
Mo17_B73	Zm00001eb165790	NAG_Mo17/B73_P_B73	cis
B73_Mo17	Zm00001eb165850	NAG_B73/Mo17_M_B73	cis
Mo17_B73	Zm00001eb165850	NAG_Mo17/B73_P_B73	cis
Mo17_B73	Zm00001eb166160	NAG_Mo17/B73_P_B73	cis
B73_Mo17	Zm00001eb166380	NAG_B73/Mo17_P_Mo17	cis
Mo17_B73	Zm00001eb166380	NAG_Mo17/B73_M_Mo17	cis
B73_Mo17	Zm00001eb166400	NAG_B73/Mo17_P_Mo17	trans
B73_Mo17	Zm00001eb166400	NAG_B73/Mo17_P_Mo17	trans
Mo17_B73	Zm00001eb166400	NAG_Mo17/B73_M_Mo17	trans
Mo17_B73	Zm00001eb166400	NAG_Mo17/B73_M_Mo17	trans
Mo17_B73	Zm00001eb166850	NAG_Mo17/B73_M_Mo17	cis
B73_Mo17	Zm00001eb167060	NAG_B73/Mo17_M_B73	cis
Mo17_B73	Zm00001eb167060	NAG_Mo17/B73_P_B73	cis
B73_Mo17	Zm00001eb167200	NAG_B73/Mo17_M_B73	NA
B73_Mo17	Zm00001eb167270	lower than MPV	NA
Mo17_B73	Zm00001eb167270	lower than MPV	NA
B73_Mo17	Zm00001eb167460	NAG_B73/Mo17_M_B73	cis
Mo17_B73	Zm00001eb167460	NAG_Mo17/B73_P_B73	cis
B73_Mo17	Zm00001eb167470	NAG_B73/Mo17_M_B73	cis
Mo17_B73	Zm00001eb167470	NAG_Mo17/B73_P_B73	cis
B73_Mo17	Zm00001eb168040	lower than MPV	NA
B73_Mo17	Zm00001eb168210	NAG_B73/Mo17_M_B73	cis
Mo17_B73	Zm00001eb168210	NAG_Mo17/B73_P_B73	cis
B73_Mo17	Zm00001eb168300	NAG_B73/Mo17_M_B73	cis
Mo17_B73	Zm00001eb168300	NAG_Mo17/B73_P_B73	cis
B73_Mo17	Zm00001eb168550	NAG_No_HP	NA
B73_Mo17	Zm00001eb168600	NAG_B73/Mo17_P_Mo17	trans
Mo17_B73	Zm00001eb168600	NAG_Mo17/B73_M_Mo17	trans
B73_Mo17	Zm00001eb169000	NAG_B73/Mo17_P_Mo17	trans
Mo17_B73	Zm00001eb169000	NAG_Mo17/B73_M_Mo17	trans
B73_Mo17	Zm00001eb169010	NAG_B73/Mo17_P_Mo17	cis
B73_Mo17	Zm00001eb169150	NAG_B73/Mo17_P_Mo17	cis
Mo17_B73	Zm00001eb169150	NAG_Mo17/B73_M_Mo17	cis
B73_Mo17	Zm00001eb169260	NAG_B73/Mo17_M_B73	cis
Mo17_B73	Zm00001eb169260	NAG_Mo17/B73_P_B73	cis
B73_Mo17	Zm00001eb169320	NAG_B73/Mo17_M_B73	cis
Mo17_B73	Zm00001eb169320	NAG_Mo17/B73_P_B73	cis
B73_Mo17	Zm00001eb169750	NAG_B73/Mo17_M_B73	cis
B73_Mo17	Zm00001eb170250	NAG_B73/Mo17_P_Mo17	trans
Mo17_B73	Zm00001eb170250	NAG_Mo17/B73_M_Mo17	trans
Mo17_B73	Zm00001eb170470	NAG_Mo17/B73_M_Mo17	cis
B73_Mo17	Zm00001eb170580	NAG_B73/Mo17_M_B73	cis
Mo17_B73	Zm00001eb170580	NAG_Mo17/B73_P_B73	cis
B73_Mo17	Zm00001eb171150	NAG_B73/Mo17_M_B73	cis
Mo17_B73	Zm00001eb171150	NAG_Mo17/B73_P_B73	cis
B73_Mo17	Zm00001eb171250	NAG_B73/Mo17_P_Mo17	cis
Mo17_B73	Zm00001eb171250	NAG_Mo17/B73_M_Mo17	cis
Mo17_B73	Zm00001eb171420	NAG_Mo17/B73_M_Mo17	trans
B73_Mo17	Zm00001eb171580	NAG_B73/Mo17_M_B73	cis
Mo17_B73	Zm00001eb171580	NAG_Mo17/B73_P_B73	cis
B73_Mo17	Zm00001eb171590	NAG_B73/Mo17_M_B73	cis
Mo17_B73	Zm00001eb171590	NAG_Mo17/B73_P_B73	cis
B73_Mo17	Zm00001eb171910	NAG_B73/Mo17_P_Mo17	trans
Mo17_B73	Zm00001eb171910	NAG_Mo17/B73_M_Mo17	trans
B73_Mo17	Zm00001eb172260	NAG_B73/Mo17_M_B73	cis
Mo17_B73	Zm00001eb172260	NAG_Mo17/B73_P_B73	cis
Mo17_B73	Zm00001eb172500	NAG_Mo17/B73_P_B73	cis
B73_Mo17	Zm00001eb172510	NAG_B73/Mo17_M_B73	cis
Mo17_B73	Zm00001eb172510	NAG_Mo17/B73_P_B73	cis
B73_Mo17	Zm00001eb173780	NAG_B73/Mo17_P_Mo17	trans
Mo17_B73	Zm00001eb173780	NAG_Mo17/B73_M_Mo17	trans
B73_Mo17	Zm00001eb174140	NAG_B73/Mo17_M_B73	cis
Mo17_B73	Zm00001eb174140	NAG_Mo17/B73_P_B73	cis
B73_Mo17	Zm00001eb174780	NAG_B73/Mo17_P_Mo17	trans
B73_Mo17	Zm00001eb174780	NAG_B73/Mo17_P_Mo17	trans
Mo17_B73	Zm00001eb174780	NAG_Mo17/B73_M_Mo17	trans
Mo17_B73	Zm00001eb174780	NAG_Mo17/B73_M_Mo17	trans
B73_Mo17	Zm00001eb175180	NAG_B73/Mo17_M_B73	cis
Mo17_B73	Zm00001eb175180	NAG_Mo17/B73_P_B73	cis
B73_Mo17	Zm00001eb175390	NAG_B73/Mo17_P_Mo17	trans
Mo17_B73	Zm00001eb175390	NAG_Mo17/B73_M_Mo17	trans
B73_Mo17	Zm00001eb175950	NAG_B73/Mo17_P_Mo17	cis
B73_Mo17	Zm00001eb176250	NAG_B73/Mo17_P_Mo17	trans
Mo17_B73	Zm00001eb176250	NAG_Mo17/B73_M_Mo17	trans
B73_Mo17	Zm00001eb177010	NAG_B73/Mo17_M_B73	cis
Mo17_B73	Zm00001eb177010	NAG_Mo17/B73_P_B73	cis
B73_Mo17	Zm00001eb177200	NAG_B73/Mo17_P_Mo17	cis
B73_Mo17	Zm00001eb177890	NAG_B73/Mo17_P_Mo17	cis
Mo17_B73	Zm00001eb177890	NAG_Mo17/B73_M_Mo17	cis
Mo17_B73	Zm00001eb178840	NAG_Mo17/B73_P_B73	NA
B73_Mo17	Zm00001eb178860	NAG_B73/Mo17_P_Mo17	trans
Mo17_B73	Zm00001eb178860	NAG_Mo17/B73_M_Mo17	trans
Mo17_B73	Zm00001eb180060	lower than MPV	NA
Mo17_B73	Zm00001eb180740	NAG_Mo17/B73_M_Mo17	trans
Mo17_B73	Zm00001eb181050	NAG_Mo17/B73_M_Mo17	trans
B73_Mo17	Zm00001eb181170	NAG_B73/Mo17_P_Mo17	trans
Mo17_B73	Zm00001eb181170	NAG_Mo17/B73_M_Mo17	trans
B73_Mo17	Zm00001eb181580	NAG_B73/Mo17_P_Mo17	trans
Mo17_B73	Zm00001eb181580	NAG_Mo17/B73_M_Mo17	trans
B73_Mo17	Zm00001eb181650	NAG_B73/Mo17_M_B73	cis
Mo17_B73	Zm00001eb181650	NAG_Mo17/B73_P_B73	cis
B73_Mo17	Zm00001eb181770	NAG_B73/Mo17_P_Mo17	cis
Mo17_B73	Zm00001eb181770	NAG_Mo17/B73_M_Mo17	cis
B73_Mo17	Zm00001eb181790	NAG_B73/Mo17_P_Mo17	trans
Mo17_B73	Zm00001eb181790	NAG_Mo17/B73_M_Mo17	trans
B73_Mo17	Zm00001eb181900	NAG_B73/Mo17_P_Mo17	trans
Mo17_B73	Zm00001eb181900	NAG_Mo17/B73_M_Mo17	trans
Mo17_B73	Zm00001eb182080	NAG_Mo17/B73_M_Mo17	cis
B73_Mo17	Zm00001eb182190	NAG_B73/Mo17_P_Mo17	cis
Mo17_B73	Zm00001eb182190	NAG_Mo17/B73_M_Mo17	cis
B73_Mo17	Zm00001eb182370	NAG_B73/Mo17_P_Mo17	cis
B73_Mo17	Zm00001eb182370	NAG_B73/Mo17_P_Mo17	cis
Mo17_B73	Zm00001eb182370	NAG_Mo17/B73_M_Mo17	cis
Mo17_B73	Zm00001eb182370	NAG_Mo17/B73_M_Mo17	cis
B73_Mo17	Zm00001eb182850	NAG_B73/Mo17_P_Mo17	trans
Mo17_B73	Zm00001eb182850	NAG_Mo17/B73_M_Mo17	trans
B73_Mo17	Zm00001eb182930	NAG_B73/Mo17_P_Mo17	trans
Mo17_B73	Zm00001eb182930	NAG_Mo17/B73_M_Mo17	trans
B73_Mo17	Zm00001eb183020	NAG_B73/Mo17_P_Mo17	cis
Mo17_B73	Zm00001eb183020	NAG_Mo17/B73_M_Mo17	cis
B73_Mo17	Zm00001eb183540	NAG_B73/Mo17_P_Mo17	trans
Mo17_B73	Zm00001eb183540	NAG_Mo17/B73_M_Mo17	trans
B73_Mo17	Zm00001eb183550	NAG_B73/Mo17_P_Mo17	trans
Mo17_B73	Zm00001eb183550	NAG_Mo17/B73_M_Mo17	trans
B73_Mo17	Zm00001eb183660	NAG_B73/Mo17_M_B73	cis
Mo17_B73	Zm00001eb183660	NAG_Mo17/B73_P_B73	cis
B73_Mo17	Zm00001eb183680	NAG_B73/Mo17_M_B73	cis
B73_Mo17	Zm00001eb183790	NAG_B73/Mo17_P_Mo17	trans
B73_Mo17	Zm00001eb183790	NAG_B73/Mo17_P_Mo17	trans
Mo17_B73	Zm00001eb183790	NAG_Mo17/B73_M_Mo17	trans
Mo17_B73	Zm00001eb183790	NAG_Mo17/B73_M_Mo17	trans
Mo17_B73	Zm00001eb183870	NAG_Mo17/B73_M_Mo17	trans
B73_Mo17	Zm00001eb183920	NAG_B73/Mo17_P_Mo17	trans
Mo17_B73	Zm00001eb183920	NAG_Mo17/B73_M_Mo17	trans
B73_Mo17	Zm00001eb184300	lower than MPV	cis
B73_Mo17	Zm00001eb184590	NAG_B73/Mo17_P_Mo17	trans
Mo17_B73	Zm00001eb184590	NAG_Mo17/B73_M_Mo17	trans
B73_Mo17	Zm00001eb184800	NAG_B73/Mo17_M_B73	cis
Mo17_B73	Zm00001eb184800	NAG_Mo17/B73_P_B73	cis
B73_Mo17	Zm00001eb185830	NAG_B73/Mo17_M_B73	cis
B73_Mo17	Zm00001eb185840	NAG_B73/Mo17_M_B73	cis
Mo17_B73	Zm00001eb185840	NAG_Mo17/B73_P_B73	cis
B73_Mo17	Zm00001eb185910	NAG_B73/Mo17_P_Mo17	trans
Mo17_B73	Zm00001eb185910	NAG_Mo17/B73_M_Mo17	trans
B73_Mo17	Zm00001eb186400	NAG_B73/Mo17_P_Mo17	trans
Mo17_B73	Zm00001eb186400	NAG_Mo17/B73_M_Mo17	trans
B73_Mo17	Zm00001eb187100	NAG_B73/Mo17_P_Mo17	trans
Mo17_B73	Zm00001eb187100	NAG_Mo17/B73_M_Mo17	trans
B73_Mo17	Zm00001eb187390	NAG_B73/Mo17_P_Mo17	NA
B73_Mo17	Zm00001eb187550	NAG_B73/Mo17_P_Mo17	trans
Mo17_B73	Zm00001eb187550	NAG_Mo17/B73_M_Mo17	trans
B73_Mo17	Zm00001eb187760	NAG_B73/Mo17_M_B73	cis
B73_Mo17	Zm00001eb187760	NAG_B73/Mo17_M_B73	trans
Mo17_B73	Zm00001eb187760	NAG_Mo17/B73_P_B73	cis
Mo17_B73	Zm00001eb187760	NAG_Mo17/B73_P_B73	trans
Mo17_B73	Zm00001eb187830	NAG_Mo17/B73_M_Mo17	trans
B73_Mo17	Zm00001eb188570	NAG_B73/Mo17_M_B73	cis
Mo17_B73	Zm00001eb188570	NAG_Mo17/B73_P_B73	cis
B73_Mo17	Zm00001eb188610	NAG_B73/Mo17_M_B73	cis
Mo17_B73	Zm00001eb188610	NAG_Mo17/B73_P_B73	cis
B73_Mo17	Zm00001eb188620	NAG_B73/Mo17_P_Mo17	trans
Mo17_B73	Zm00001eb188620	NAG_Mo17/B73_M_Mo17	trans
B73_Mo17	Zm00001eb189310	NAG_B73/Mo17_P_Mo17	trans
Mo17_B73	Zm00001eb189310	NAG_Mo17/B73_M_Mo17	trans
B73_Mo17	Zm00001eb190060	lower than MPV	NA
B73_Mo17	Zm00001eb190240	NAG_B73/Mo17_M_B73	cis
Mo17_B73	Zm00001eb190240	NAG_Mo17/B73_P_B73	cis
B73_Mo17	Zm00001eb190270	lower than MPV	NA
B73_Mo17	Zm00001eb190420	NAG_B73/Mo17_P_Mo17	trans
Mo17_B73	Zm00001eb190420	NAG_Mo17/B73_M_Mo17	trans
B73_Mo17	Zm00001eb190520	NAG_B73/Mo17_P_Mo17	trans
Mo17_B73	Zm00001eb190520	NAG_Mo17/B73_M_Mo17	trans
B73_Mo17	Zm00001eb190720	NAG_B73/Mo17_P_Mo17	cis
Mo17_B73	Zm00001eb190720	NAG_Mo17/B73_M_Mo17	cis
Mo17_B73	Zm00001eb190730	NAG_Mo17/B73_M_Mo17	cis
B73_Mo17	Zm00001eb190800	NAG_B73/Mo17_P_Mo17	trans
B73_Mo17	Zm00001eb190800	NAG_B73/Mo17_P_Mo17	trans
B73_Mo17	Zm00001eb191580	NAG_B73/Mo17_P_Mo17	cis
Mo17_B73	Zm00001eb191580	NAG_Mo17/B73_M_Mo17	cis
B73_Mo17	Zm00001eb191610	NAG_B73/Mo17_M_B73	NA
B73_Mo17	Zm00001eb191650	NAG_B73/Mo17_M_B73	NA
B73_Mo17	Zm00001eb192160	NAG_B73/Mo17_M_B73	cis
Mo17_B73	Zm00001eb192160	NAG_Mo17/B73_P_B73	cis
B73_Mo17	Zm00001eb192170	NAG_B73/Mo17_M_B73	cis
Mo17_B73	Zm00001eb192170	NAG_Mo17/B73_P_B73	cis
B73_Mo17	Zm00001eb192180	NAG_B73/Mo17_M_B73	cis
Mo17_B73	Zm00001eb192180	NAG_Mo17/B73_P_B73	cis
B73_Mo17	Zm00001eb192200	NAG_B73/Mo17_M_B73	cis
Mo17_B73	Zm00001eb192200	NAG_Mo17/B73_P_B73	cis
B73_Mo17	Zm00001eb192290	NAG_B73/Mo17_P_Mo17	NA
B73_Mo17	Zm00001eb192450	NAG_B73/Mo17_M_B73	cis
Mo17_B73	Zm00001eb192450	NAG_Mo17/B73_P_B73	cis
B73_Mo17	Zm00001eb192480	lower than MPV	NA
B73_Mo17	Zm00001eb192490	lower than MPV	cis
B73_Mo17	Zm00001eb193870	NAG_B73/Mo17_M_B73	cis
Mo17_B73	Zm00001eb193870	NAG_Mo17/B73_P_B73	cis
B73_Mo17	Zm00001eb194000	NAG_B73/Mo17_P_Mo17	trans
Mo17_B73	Zm00001eb194000	NAG_Mo17/B73_M_Mo17	trans
B73_Mo17	Zm00001eb194370	NAG_B73/Mo17_M_B73	cis
B73_Mo17	Zm00001eb194880	NAG_B73/Mo17_P_Mo17	trans
Mo17_B73	Zm00001eb194880	NAG_Mo17/B73_M_Mo17	trans
B73_Mo17	Zm00001eb195040	NAG_B73/Mo17_P_Mo17	trans
Mo17_B73	Zm00001eb195040	NAG_Mo17/B73_M_Mo17	trans
Mo17_B73	Zm00001eb195210	NAG_Mo17/B73_P_B73	cis
B73_Mo17	Zm00001eb195440	NAG_B73/Mo17_M_B73	cis
B73_Mo17	Zm00001eb195560	NAG_B73/Mo17_M_B73	cis
Mo17_B73	Zm00001eb195560	NAG_Mo17/B73_P_B73	cis
Mo17_B73	Zm00001eb196180	lower than MPV	NA
B73_Mo17	Zm00001eb196260	NAG_B73/Mo17_P_Mo17	trans
Mo17_B73	Zm00001eb196260	NAG_Mo17/B73_M_Mo17	trans
B73_Mo17	Zm00001eb196640	NAG_No_HP	NA
B73_Mo17	Zm00001eb196690	NAG_B73/Mo17_M_B73	cis
B73_Mo17	Zm00001eb196970	NAG_B73/Mo17_M_B73	cis
Mo17_B73	Zm00001eb196970	lower than MPV	cis
B73_Mo17	Zm00001eb197000	NAG_B73/Mo17_P_Mo17	cis
Mo17_B73	Zm00001eb197000	NAG_Mo17/B73_M_Mo17	cis
B73_Mo17	Zm00001eb197410	NAG_B73/Mo17_P_Mo17	cis
Mo17_B73	Zm00001eb197410	NAG_Mo17/B73_M_Mo17	cis
B73_Mo17	Zm00001eb197600	NAG_B73/Mo17_P_Mo17	trans
Mo17_B73	Zm00001eb197600	NAG_Mo17/B73_M_Mo17	trans
B73_Mo17	Zm00001eb197860	NAG_B73/Mo17_P_Mo17	trans
Mo17_B73	Zm00001eb197860	NAG_Mo17/B73_M_Mo17	trans
B73_Mo17	Zm00001eb197920	NAG_B73/Mo17_M_B73	cis
Mo17_B73	Zm00001eb197920	NAG_Mo17/B73_P_B73	cis
B73_Mo17	Zm00001eb198060	NAG_B73/Mo17_M_B73	cis
Mo17_B73	Zm00001eb198060	NAG_Mo17/B73_P_B73	cis
B73_Mo17	Zm00001eb198070	NAG_B73/Mo17_M_B73	cis
Mo17_B73	Zm00001eb198070	NAG_Mo17/B73_P_B73	cis
B73_Mo17	Zm00001eb198090	NAG_B73/Mo17_P_Mo17	cis
Mo17_B73	Zm00001eb198090	NAG_Mo17/B73_M_Mo17	cis
B73_Mo17	Zm00001eb198290	NAG_B73/Mo17_P_Mo17	trans
Mo17_B73	Zm00001eb198290	NAG_Mo17/B73_M_Mo17	trans
B73_Mo17	Zm00001eb199420	NAG_B73/Mo17_P_Mo17	cis
B73_Mo17	Zm00001eb199690	NAG_B73/Mo17_P_Mo17	trans
Mo17_B73	Zm00001eb199690	NAG_Mo17/B73_M_Mo17	trans
Mo17_B73	Zm00001eb199720	NAG_No_HP	NA
B73_Mo17	Zm00001eb199770	NAG_B73/Mo17_M_B73	cis
Mo17_B73	Zm00001eb199770	NAG_Mo17/B73_P_B73	cis
B73_Mo17	Zm00001eb200030	lower than MPV	cis
B73_Mo17	Zm00001eb200230	NAG_No_HP	NA
B73_Mo17	Zm00001eb201190	NAG_B73/Mo17_P_Mo17	trans
Mo17_B73	Zm00001eb201190	NAG_Mo17/B73_M_Mo17	trans
B73_Mo17	Zm00001eb201400	NAG_B73/Mo17_P_Mo17	trans
Mo17_B73	Zm00001eb201400	NAG_Mo17/B73_M_Mo17	trans
B73_Mo17	Zm00001eb201540	NAG_B73/Mo17_M_B73	cis
Mo17_B73	Zm00001eb201540	NAG_Mo17/B73_P_B73	cis
B73_Mo17	Zm00001eb201590	NAG_B73/Mo17_M_B73	cis
Mo17_B73	Zm00001eb201590	NAG_Mo17/B73_P_B73	cis
B73_Mo17	Zm00001eb201600	NAG_B73/Mo17_M_B73	cis
Mo17_B73	Zm00001eb201600	NAG_Mo17/B73_P_B73	cis
Mo17_B73	Zm00001eb202280	NAG_Mo17/B73_P_B73	cis
B73_Mo17	Zm00001eb202640	NAG_B73/Mo17_P_Mo17	trans
Mo17_B73	Zm00001eb202640	NAG_Mo17/B73_M_Mo17	trans
B73_Mo17	Zm00001eb202810	NAG_B73/Mo17_P_Mo17	trans
Mo17_B73	Zm00001eb202810	NAG_Mo17/B73_M_Mo17	trans
B73_Mo17	Zm00001eb203250	NAG_B73/Mo17_M_B73	cis
Mo17_B73	Zm00001eb203250	NAG_Mo17/B73_P_B73	cis
Mo17_B73	Zm00001eb203420	NAG_Mo17/B73_M_Mo17	NA
B73_Mo17	Zm00001eb203430	NAG_B73/Mo17_P_Mo17	trans
Mo17_B73	Zm00001eb203430	NAG_Mo17/B73_M_Mo17	trans
B73_Mo17	Zm00001eb203590	NAG_B73/Mo17_P_Mo17	trans
Mo17_B73	Zm00001eb203590	NAG_Mo17/B73_M_Mo17	trans
B73_Mo17	Zm00001eb203910	NAG_B73/Mo17_P_Mo17	trans
Mo17_B73	Zm00001eb203910	NAG_Mo17/B73_M_Mo17	trans
B73_Mo17	Zm00001eb204060	NAG_B73/Mo17_P_Mo17	trans
Mo17_B73	Zm00001eb204060	NAG_Mo17/B73_M_Mo17	trans
B73_Mo17	Zm00001eb204200	NAG_B73/Mo17_P_Mo17	trans
Mo17_B73	Zm00001eb204200	NAG_Mo17/B73_M_Mo17	trans
B73_Mo17	Zm00001eb204410	NAG_B73/Mo17_P_Mo17	cis
B73_Mo17	Zm00001eb204420	NAG_B73/Mo17_P_Mo17	cis
Mo17_B73	Zm00001eb204420	NAG_Mo17/B73_M_Mo17	cis
B73_Mo17	Zm00001eb204740	NAG_B73/Mo17_P_Mo17	trans
Mo17_B73	Zm00001eb204740	NAG_Mo17/B73_M_Mo17	trans
B73_Mo17	Zm00001eb204840	NAG_B73/Mo17_P_Mo17	trans
Mo17_B73	Zm00001eb204840	NAG_Mo17/B73_M_Mo17	trans
B73_Mo17	Zm00001eb205400	NAG_B73/Mo17_M_B73	cis
Mo17_B73	Zm00001eb205400	NAG_Mo17/B73_P_B73	cis
B73_Mo17	Zm00001eb205530	NAG_B73/Mo17_P_Mo17	trans
Mo17_B73	Zm00001eb205530	NAG_Mo17/B73_M_Mo17	trans
B73_Mo17	Zm00001eb205650	NAG_B73/Mo17_P_Mo17	trans
Mo17_B73	Zm00001eb205650	NAG_Mo17/B73_M_Mo17	trans
B73_Mo17	Zm00001eb205720	NAG_B73/Mo17_P_Mo17	cis
Mo17_B73	Zm00001eb205720	NAG_Mo17/B73_M_Mo17	cis
B73_Mo17	Zm00001eb205730	NAG_B73/Mo17_P_Mo17	cis
Mo17_B73	Zm00001eb205730	NAG_Mo17/B73_M_Mo17	cis
B73_Mo17	Zm00001eb206060	NAG_B73/Mo17_P_Mo17	trans
Mo17_B73	Zm00001eb206060	NAG_Mo17/B73_M_Mo17	trans
B73_Mo17	Zm00001eb206180	NAG_B73/Mo17_M_B73	cis
Mo17_B73	Zm00001eb206180	NAG_Mo17/B73_P_B73	cis
B73_Mo17	Zm00001eb206320	NAG_B73/Mo17_M_B73	cis
Mo17_B73	Zm00001eb206320	NAG_Mo17/B73_P_B73	cis
B73_Mo17	Zm00001eb206340	NAG_B73/Mo17_P_Mo17	cis
Mo17_B73	Zm00001eb206340	NAG_Mo17/B73_M_Mo17	cis
B73_Mo17	Zm00001eb206420	NAG_B73/Mo17_M_B73	cis
Mo17_B73	Zm00001eb206420	NAG_Mo17/B73_P_B73	cis
B73_Mo17	Zm00001eb206630	NAG_B73/Mo17_M_B73	cis
Mo17_B73	Zm00001eb206630	NAG_Mo17/B73_P_B73	cis
B73_Mo17	Zm00001eb207510	NAG_B73/Mo17_P_Mo17	trans
Mo17_B73	Zm00001eb207510	NAG_Mo17/B73_M_Mo17	trans
B73_Mo17	Zm00001eb207660	NAG_B73/Mo17_M_B73	cis
Mo17_B73	Zm00001eb207660	NAG_Mo17/B73_P_B73	cis
B73_Mo17	Zm00001eb208130	NAG_B73/Mo17_M_B73	cis
Mo17_B73	Zm00001eb208130	NAG_Mo17/B73_P_B73	cis
B73_Mo17	Zm00001eb208600	NAG_B73/Mo17_M_B73	cis
Mo17_B73	Zm00001eb208600	NAG_Mo17/B73_P_B73	cis
B73_Mo17	Zm00001eb208670	NAG_B73/Mo17_M_B73	cis
Mo17_B73	Zm00001eb208670	NAG_Mo17/B73_P_B73	cis
B73_Mo17	Zm00001eb208720	NAG_B73/Mo17_P_Mo17	trans
Mo17_B73	Zm00001eb208720	NAG_Mo17/B73_M_Mo17	trans
B73_Mo17	Zm00001eb209050	NAG_B73/Mo17_M_B73	cis
B73_Mo17	Zm00001eb209090	NAG_B73/Mo17_P_Mo17	trans
Mo17_B73	Zm00001eb209090	NAG_Mo17/B73_M_Mo17	trans
B73_Mo17	Zm00001eb209110	NAG_B73/Mo17_P_Mo17	cis
Mo17_B73	Zm00001eb209110	NAG_Mo17/B73_M_Mo17	cis
B73_Mo17	Zm00001eb209630	NAG_B73/Mo17_P_Mo17	trans
Mo17_B73	Zm00001eb209630	NAG_Mo17/B73_M_Mo17	trans
B73_Mo17	Zm00001eb209670	NAG_B73/Mo17_M_B73	NA
B73_Mo17	Zm00001eb209700	NAG_B73/Mo17_M_B73	cis
Mo17_B73	Zm00001eb209700	NAG_Mo17/B73_P_B73	cis
B73_Mo17	Zm00001eb209890	NAG_B73/Mo17_M_B73	cis
Mo17_B73	Zm00001eb209890	NAG_Mo17/B73_P_B73	cis
Mo17_B73	Zm00001eb210000	NAG_No_HP	NA
Mo17_B73	Zm00001eb210030	lower than MPV	cis
B73_Mo17	Zm00001eb210200	NAG_B73/Mo17_M_B73	cis
Mo17_B73	Zm00001eb210200	NAG_Mo17/B73_P_B73	cis
B73_Mo17	Zm00001eb210220	NAG_B73/Mo17_M_B73	cis
Mo17_B73	Zm00001eb210220	NAG_Mo17/B73_P_B73	cis
B73_Mo17	Zm00001eb210240	NAG_B73/Mo17_M_B73	cis
Mo17_B73	Zm00001eb210240	NAG_Mo17/B73_P_B73	cis
B73_Mo17	Zm00001eb210290	NAG_B73/Mo17_M_B73	cis
Mo17_B73	Zm00001eb210290	NAG_Mo17/B73_P_B73	cis
B73_Mo17	Zm00001eb210970	NAG_B73/Mo17_M_B73	cis
Mo17_B73	Zm00001eb210970	NAG_Mo17/B73_P_B73	cis
Mo17_B73	Zm00001eb211210	NAG_Mo17/B73_M_Mo17	trans
B73_Mo17	Zm00001eb211270	NAG_B73/Mo17_M_B73	cis
Mo17_B73	Zm00001eb211270	NAG_Mo17/B73_P_B73	cis
B73_Mo17	Zm00001eb211530	NAG_B73/Mo17_M_B73	cis
Mo17_B73	Zm00001eb211530	NAG_Mo17/B73_P_B73	cis
B73_Mo17	Zm00001eb211580	NAG_B73/Mo17_P_Mo17	trans
Mo17_B73	Zm00001eb211580	NAG_Mo17/B73_M_Mo17	trans
B73_Mo17	Zm00001eb211640	NAG_B73/Mo17_M_B73	cis
Mo17_B73	Zm00001eb211640	NAG_Mo17/B73_P_B73	cis
Mo17_B73	Zm00001eb212240	NAG_Mo17/B73_P_B73	cis
B73_Mo17	Zm00001eb212280	NAG_B73/Mo17_P_Mo17	trans
Mo17_B73	Zm00001eb212280	NAG_Mo17/B73_M_Mo17	trans
B73_Mo17	Zm00001eb212290	NAG_B73/Mo17_P_Mo17	trans
Mo17_B73	Zm00001eb212290	NAG_Mo17/B73_M_Mo17	trans
B73_Mo17	Zm00001eb212490	NAG_B73/Mo17_P_Mo17	trans
Mo17_B73	Zm00001eb212490	NAG_Mo17/B73_M_Mo17	trans
B73_Mo17	Zm00001eb212590	NAG_B73/Mo17_M_B73	cis
Mo17_B73	Zm00001eb212590	NAG_Mo17/B73_P_B73	cis
B73_Mo17	Zm00001eb212670	NAG_B73/Mo17_P_Mo17	NA
Mo17_B73	Zm00001eb212730	NAG_Mo17/B73_P_B73	cis
Mo17_B73	Zm00001eb213100	NAG_Mo17/B73_M_Mo17	trans
B73_Mo17	Zm00001eb213210	NAG_B73/Mo17_M_B73	cis
Mo17_B73	Zm00001eb213210	NAG_Mo17/B73_P_B73	cis
B73_Mo17	Zm00001eb213310	NAG_B73/Mo17_P_Mo17	NA
Mo17_B73	Zm00001eb213310	NAG_Mo17/B73_M_Mo17	NA
B73_Mo17	Zm00001eb213370	NAG_B73/Mo17_M_B73	cis
Mo17_B73	Zm00001eb213370	NAG_Mo17/B73_P_B73	cis
B73_Mo17	Zm00001eb213620	NAG_B73/Mo17_P_Mo17	trans
Mo17_B73	Zm00001eb213620	NAG_Mo17/B73_M_Mo17	trans
Mo17_B73	Zm00001eb213670	NAG_No_HP	NA
B73_Mo17	Zm00001eb213810	NAG_B73/Mo17_M_B73	cis
Mo17_B73	Zm00001eb213810	NAG_Mo17/B73_P_B73	cis
B73_Mo17	Zm00001eb213910	NAG_B73/Mo17_M_B73	cis
Mo17_B73	Zm00001eb213910	NAG_Mo17/B73_P_B73	cis
B73_Mo17	Zm00001eb213950	NAG_B73/Mo17_M_B73	cis
B73_Mo17	Zm00001eb214110	NAG_No_HP	NA
B73_Mo17	Zm00001eb214150	NAG_B73/Mo17_P_Mo17	trans
Mo17_B73	Zm00001eb214150	NAG_Mo17/B73_M_Mo17	trans
B73_Mo17	Zm00001eb214260	NAG_B73/Mo17_P_Mo17	cis
Mo17_B73	Zm00001eb214260	NAG_Mo17/B73_M_Mo17	cis
B73_Mo17	Zm00001eb214450	NAG_B73/Mo17_M_B73	cis
Mo17_B73	Zm00001eb214450	NAG_Mo17/B73_P_B73	cis
B73_Mo17	Zm00001eb214460	NAG_B73/Mo17_M_B73	cis
Mo17_B73	Zm00001eb214460	NAG_Mo17/B73_P_B73	cis
B73_Mo17	Zm00001eb214470	NAG_B73/Mo17_M_B73	cis
Mo17_B73	Zm00001eb214470	NAG_Mo17/B73_P_B73	cis
B73_Mo17	Zm00001eb214700	NAG_B73/Mo17_M_B73	cis
Mo17_B73	Zm00001eb214700	NAG_Mo17/B73_P_B73	cis
B73_Mo17	Zm00001eb214780	NAG_B73/Mo17_M_B73	cis
Mo17_B73	Zm00001eb214780	NAG_Mo17/B73_P_B73	cis
B73_Mo17	Zm00001eb215830	NAG_B73/Mo17_P_Mo17	trans
B73_Mo17	Zm00001eb215830	NAG_B73/Mo17_P_Mo17	trans
Mo17_B73	Zm00001eb215830	NAG_Mo17/B73_M_Mo17	trans
Mo17_B73	Zm00001eb215830	NAG_Mo17/B73_M_Mo17	trans
B73_Mo17	Zm00001eb215880	NAG_B73/Mo17_M_B73	cis
Mo17_B73	Zm00001eb215880	NAG_Mo17/B73_P_B73	cis
B73_Mo17	Zm00001eb215970	NAG_B73/Mo17_M_B73	cis
B73_Mo17	Zm00001eb215970	NAG_B73/Mo17_M_B73	trans
Mo17_B73	Zm00001eb215970	NAG_Mo17/B73_P_B73	cis
Mo17_B73	Zm00001eb215970	NAG_Mo17/B73_P_B73	trans
B73_Mo17	Zm00001eb216060	lower than MPV	NA
B73_Mo17	Zm00001eb216560	NAG_B73/Mo17_P_Mo17	trans
B73_Mo17	Zm00001eb216730	NAG_B73/Mo17_P_Mo17	NA
Mo17_B73	Zm00001eb216730	NAG_Mo17/B73_M_Mo17	NA
B73_Mo17	Zm00001eb216750	NAG_B73/Mo17_P_Mo17	cis
Mo17_B73	Zm00001eb216750	NAG_Mo17/B73_M_Mo17	cis
B73_Mo17	Zm00001eb217050	NAG_B73/Mo17_M_B73	cis
B73_Mo17	Zm00001eb217050	NAG_B73/Mo17_M_B73	trans
Mo17_B73	Zm00001eb217050	NAG_Mo17/B73_P_B73	cis
Mo17_B73	Zm00001eb217050	NAG_Mo17/B73_P_B73	trans
B73_Mo17	Zm00001eb217080	NAG_B73/Mo17_M_B73	cis
Mo17_B73	Zm00001eb217080	NAG_Mo17/B73_P_B73	cis
Mo17_B73	Zm00001eb217460	NAG_Mo17/B73_M_Mo17	trans
B73_Mo17	Zm00001eb217870	NAG_B73/Mo17_M_B73	cis
B73_Mo17	Zm00001eb217970	lower than MPV	NA
Mo17_B73	Zm00001eb218160	NAG_Mo17/B73_P_B73	cis
B73_Mo17	Zm00001eb218260	NAG_B73/Mo17_M_B73	cis
Mo17_B73	Zm00001eb218260	NAG_Mo17/B73_P_B73	cis
B73_Mo17	Zm00001eb218350	NAG_B73/Mo17_P_Mo17	cis
Mo17_B73	Zm00001eb218350	NAG_Mo17/B73_M_Mo17	cis
B73_Mo17	Zm00001eb218940	NAG_B73/Mo17_P_Mo17	trans
Mo17_B73	Zm00001eb218940	NAG_Mo17/B73_M_Mo17	trans
B73_Mo17	Zm00001eb219180	NAG_B73/Mo17_M_B73	cis
Mo17_B73	Zm00001eb219180	NAG_Mo17/B73_P_B73	cis
B73_Mo17	Zm00001eb219280	NAG_B73/Mo17_P_Mo17	trans
Mo17_B73	Zm00001eb219280	NAG_Mo17/B73_M_Mo17	trans
B73_Mo17	Zm00001eb219450	NAG_B73/Mo17_P_Mo17	trans
B73_Mo17	Zm00001eb219540	NAG_B73/Mo17_M_B73	cis
Mo17_B73	Zm00001eb219540	NAG_Mo17/B73_P_B73	cis
B73_Mo17	Zm00001eb219600	NAG_B73/Mo17_M_B73	cis
Mo17_B73	Zm00001eb219600	NAG_Mo17/B73_P_B73	cis
B73_Mo17	Zm00001eb220040	NAG_B73/Mo17_M_B73	cis
Mo17_B73	Zm00001eb220040	NAG_Mo17/B73_P_B73	cis
B73_Mo17	Zm00001eb220180	lower than MPV	cis
Mo17_B73	Zm00001eb220180	lower than MPV	cis
B73_Mo17	Zm00001eb220700	lower than MPV	NA
Mo17_B73	Zm00001eb220700	lower than MPV	NA
B73_Mo17	Zm00001eb220730	NAG_B73/Mo17_P_Mo17	trans
B73_Mo17	Zm00001eb220730	NAG_B73/Mo17_P_Mo17	trans
Mo17_B73	Zm00001eb220730	NAG_Mo17/B73_M_Mo17	trans
Mo17_B73	Zm00001eb220730	NAG_Mo17/B73_M_Mo17	trans
Mo17_B73	Zm00001eb220740	NAG_Mo17/B73_M_Mo17	cis
B73_Mo17	Zm00001eb220760	NAG_No_HP	NA
B73_Mo17	Zm00001eb221670	NAG_B73/Mo17_M_B73	cis
B73_Mo17	Zm00001eb221910	NAG_B73/Mo17_M_B73	cis
Mo17_B73	Zm00001eb221910	NAG_Mo17/B73_P_B73	cis
B73_Mo17	Zm00001eb222250	lower than MPV	NA
B73_Mo17	Zm00001eb222290	NAG_B73/Mo17_M_B73	cis
Mo17_B73	Zm00001eb222290	NAG_Mo17/B73_P_B73	cis
B73_Mo17	Zm00001eb222360	NAG_B73/Mo17_M_B73	cis
Mo17_B73	Zm00001eb222360	NAG_Mo17/B73_P_B73	cis
B73_Mo17	Zm00001eb222480	NAG_B73/Mo17_M_B73	cis
Mo17_B73	Zm00001eb222480	NAG_Mo17/B73_P_B73	cis
B73_Mo17	Zm00001eb222670	NAG_B73/Mo17_M_B73	cis
Mo17_B73	Zm00001eb222670	NAG_Mo17/B73_P_B73	cis
B73_Mo17	Zm00001eb222680	lower than MPV	cis
Mo17_B73	Zm00001eb222680	lower than MPV	cis
B73_Mo17	Zm00001eb222740	NAG_B73/Mo17_P_Mo17	cis
Mo17_B73	Zm00001eb222740	NAG_Mo17/B73_M_Mo17	cis
B73_Mo17	Zm00001eb222980	NAG_B73/Mo17_P_Mo17	cis
Mo17_B73	Zm00001eb222980	NAG_Mo17/B73_M_Mo17	cis
B73_Mo17	Zm00001eb223700	NAG_B73/Mo17_M_B73	cis
Mo17_B73	Zm00001eb223700	NAG_Mo17/B73_P_B73	cis
B73_Mo17	Zm00001eb223710	NAG_B73/Mo17_M_B73	cis
B73_Mo17	Zm00001eb224460	NAG_B73/Mo17_P_Mo17	trans
Mo17_B73	Zm00001eb224460	NAG_Mo17/B73_M_Mo17	trans
B73_Mo17	Zm00001eb224540	NAG_B73/Mo17_P_Mo17	trans
Mo17_B73	Zm00001eb224540	NAG_Mo17/B73_M_Mo17	trans
B73_Mo17	Zm00001eb224780	NAG_B73/Mo17_P_Mo17	trans
Mo17_B73	Zm00001eb224780	NAG_Mo17/B73_M_Mo17	trans
B73_Mo17	Zm00001eb224820	NAG_B73/Mo17_P_Mo17	trans
Mo17_B73	Zm00001eb224820	NAG_Mo17/B73_M_Mo17	trans
B73_Mo17	Zm00001eb225170	NAG_B73/Mo17_P_Mo17	trans
Mo17_B73	Zm00001eb225170	NAG_Mo17/B73_M_Mo17	trans
B73_Mo17	Zm00001eb225460	NAG_No_HP	NA
Mo17_B73	Zm00001eb225460	NAG_No_HP	NA
B73_Mo17	Zm00001eb225590	NAG_B73/Mo17_P_Mo17	trans
Mo17_B73	Zm00001eb225590	NAG_Mo17/B73_M_Mo17	trans
B73_Mo17	Zm00001eb225710	NAG_No_HP	NA
B73_Mo17	Zm00001eb226480	NAG_B73/Mo17_P_Mo17	cis
Mo17_B73	Zm00001eb226480	NAG_Mo17/B73_M_Mo17	cis
B73_Mo17	Zm00001eb227190	NAG_B73/Mo17_P_Mo17	trans
Mo17_B73	Zm00001eb227190	NAG_Mo17/B73_M_Mo17	trans
B73_Mo17	Zm00001eb227900	NAG_B73/Mo17_M_B73	cis
Mo17_B73	Zm00001eb227900	NAG_Mo17/B73_P_B73	cis
B73_Mo17	Zm00001eb227910	NAG_B73/Mo17_M_B73	cis
Mo17_B73	Zm00001eb227910	NAG_Mo17/B73_P_B73	cis
B73_Mo17	Zm00001eb228020	NAG_B73/Mo17_M_B73	cis
Mo17_B73	Zm00001eb228100	NAG_No_HP	cis
B73_Mo17	Zm00001eb228600	NAG_No_HP	NA
Mo17_B73	Zm00001eb228600	NAG_No_HP	NA
B73_Mo17	Zm00001eb228690	NAG_B73/Mo17_P_Mo17	NA
Mo17_B73	Zm00001eb228690	NAG_Mo17/B73_M_Mo17	NA
B73_Mo17	Zm00001eb228720	NAG_B73/Mo17_M_B73	cis
Mo17_B73	Zm00001eb228720	NAG_Mo17/B73_P_B73	cis
B73_Mo17	Zm00001eb230090	NAG_B73/Mo17_M_B73	trans
Mo17_B73	Zm00001eb230090	NAG_Mo17/B73_P_B73	trans
B73_Mo17	Zm00001eb230160	lower than MPV	NA
Mo17_B73	Zm00001eb230160	lower than MPV	NA
Mo17_B73	Zm00001eb231910	NAG_Mo17/B73_P_B73	NA
Mo17_B73	Zm00001eb231920	NAG_Mo17/B73_P_B73	cis
B73_Mo17	Zm00001eb232110	NAG_B73/Mo17_M_B73	cis
Mo17_B73	Zm00001eb232110	NAG_Mo17/B73_P_B73	cis
B73_Mo17	Zm00001eb232990	NAG_B73/Mo17_M_B73	cis
Mo17_B73	Zm00001eb232990	NAG_Mo17/B73_P_B73	cis
B73_Mo17	Zm00001eb233330	NAG_B73/Mo17_P_Mo17	trans
B73_Mo17	Zm00001eb233890	NAG_B73/Mo17_P_Mo17	trans
Mo17_B73	Zm00001eb233890	NAG_Mo17/B73_M_Mo17	trans
B73_Mo17	Zm00001eb233980	NAG_B73/Mo17_P_Mo17	trans
Mo17_B73	Zm00001eb233980	NAG_Mo17/B73_M_Mo17	trans
B73_Mo17	Zm00001eb234020	NAG_B73/Mo17_M_B73	cis
Mo17_B73	Zm00001eb234020	NAG_Mo17/B73_P_B73	cis
B73_Mo17	Zm00001eb234230	NAG_B73/Mo17_P_Mo17	trans
Mo17_B73	Zm00001eb234230	NAG_Mo17/B73_M_Mo17	trans
Mo17_B73	Zm00001eb234450	NAG_No_HP	NA
Mo17_B73	Zm00001eb234590	NAG_No_HP	NA
Mo17_B73	Zm00001eb235110	NAG_Mo17/B73_M_Mo17	trans
B73_Mo17	Zm00001eb235300	NAG_B73/Mo17_P_Mo17	trans
Mo17_B73	Zm00001eb235300	NAG_Mo17/B73_M_Mo17	trans
B73_Mo17	Zm00001eb235470	NAG_B73/Mo17_M_B73	cis
Mo17_B73	Zm00001eb235470	NAG_Mo17/B73_P_B73	cis
B73_Mo17	Zm00001eb235780	NAG_B73/Mo17_P_Mo17	trans
Mo17_B73	Zm00001eb235780	NAG_Mo17/B73_M_Mo17	trans
Mo17_B73	Zm00001eb236970	NAG_Mo17/B73_M_Mo17	trans
B73_Mo17	Zm00001eb237290	NAG_B73/Mo17_M_B73	NA
Mo17_B73	Zm00001eb237290	NAG_Mo17/B73_P_B73	NA
B73_Mo17	Zm00001eb238070	NAG_B73/Mo17_M_B73	cis
Mo17_B73	Zm00001eb238070	NAG_Mo17/B73_P_B73	cis
B73_Mo17	Zm00001eb238130	NAG_B73/Mo17_P_Mo17	trans
Mo17_B73	Zm00001eb238130	NAG_Mo17/B73_M_Mo17	trans
B73_Mo17	Zm00001eb238160	NAG_B73/Mo17_M_B73	cis
B73_Mo17	Zm00001eb238170	NAG_B73/Mo17_M_B73	cis
Mo17_B73	Zm00001eb238170	NAG_Mo17/B73_P_B73	cis
B73_Mo17	Zm00001eb238190	NAG_B73/Mo17_M_B73	cis
Mo17_B73	Zm00001eb238190	NAG_Mo17/B73_P_B73	cis
B73_Mo17	Zm00001eb238420	NAG_B73/Mo17_M_B73	NA
B73_Mo17	Zm00001eb238440	NAG_B73/Mo17_P_Mo17	NA
B73_Mo17	Zm00001eb238510	NAG_B73/Mo17_M_B73	cis
Mo17_B73	Zm00001eb238510	NAG_Mo17/B73_P_B73	cis
B73_Mo17	Zm00001eb238830	NAG_B73/Mo17_P_Mo17	cis
Mo17_B73	Zm00001eb238830	NAG_Mo17/B73_M_Mo17	cis
B73_Mo17	Zm00001eb239140	NAG_B73/Mo17_M_B73	cis
Mo17_B73	Zm00001eb239140	NAG_Mo17/B73_P_B73	cis
B73_Mo17	Zm00001eb239190	NAG_B73/Mo17_P_Mo17	trans
Mo17_B73	Zm00001eb239190	NAG_Mo17/B73_M_Mo17	trans
B73_Mo17	Zm00001eb239700	lower than MPV	NA
Mo17_B73	Zm00001eb239700	lower than MPV	NA
B73_Mo17	Zm00001eb239880	NAG_B73/Mo17_P_Mo17	cis
Mo17_B73	Zm00001eb240450	lower than MPV	cis
B73_Mo17	Zm00001eb240490	NAG_B73/Mo17_M_B73	cis
Mo17_B73	Zm00001eb240490	NAG_Mo17/B73_P_B73	cis
B73_Mo17	Zm00001eb240910	NAG_B73/Mo17_P_Mo17	cis
B73_Mo17	Zm00001eb241160	NAG_B73/Mo17_M_B73	cis
Mo17_B73	Zm00001eb241160	NAG_Mo17/B73_P_B73	cis
B73_Mo17	Zm00001eb241260	NAG_B73/Mo17_M_B73	trans
B73_Mo17	Zm00001eb241270	NAG_B73/Mo17_M_B73	trans
B73_Mo17	Zm00001eb241570	NAG_B73/Mo17_M_B73	cis
Mo17_B73	Zm00001eb241570	NAG_Mo17/B73_P_B73	cis
B73_Mo17	Zm00001eb241870	NAG_B73/Mo17_M_B73	cis
Mo17_B73	Zm00001eb241870	NAG_Mo17/B73_P_B73	cis
B73_Mo17	Zm00001eb242170	NAG_B73/Mo17_P_Mo17	trans
Mo17_B73	Zm00001eb242170	NAG_Mo17/B73_M_Mo17	trans
B73_Mo17	Zm00001eb242530	NAG_B73/Mo17_P_Mo17	trans
Mo17_B73	Zm00001eb242530	NAG_Mo17/B73_M_Mo17	trans
B73_Mo17	Zm00001eb242800	NAG_No_HP	NA
Mo17_B73	Zm00001eb243960	lower than MPV	NA
B73_Mo17	Zm00001eb244140	NAG_B73/Mo17_M_B73	cis
B73_Mo17	Zm00001eb244560	lower than MPV	NA
B73_Mo17	Zm00001eb244620	NAG_No_HP	cis
B73_Mo17	Zm00001eb244740	NAG_B73/Mo17_M_B73	cis
Mo17_B73	Zm00001eb244740	NAG_Mo17/B73_P_B73	cis
B73_Mo17	Zm00001eb244790	NAG_B73/Mo17_P_Mo17	cis
Mo17_B73	Zm00001eb244790	NAG_Mo17/B73_M_Mo17	cis
B73_Mo17	Zm00001eb244850	NAG_B73/Mo17_P_Mo17	trans
B73_Mo17	Zm00001eb244850	NAG_B73/Mo17_P_Mo17	trans
Mo17_B73	Zm00001eb244850	NAG_Mo17/B73_M_Mo17	trans
Mo17_B73	Zm00001eb244850	NAG_Mo17/B73_M_Mo17	trans
B73_Mo17	Zm00001eb245000	lower than MPV	NA
Mo17_B73	Zm00001eb245050	NAG_Mo17/B73_M_Mo17	trans
B73_Mo17	Zm00001eb245430	NAG_B73/Mo17_M_B73	cis
Mo17_B73	Zm00001eb245430	NAG_Mo17/B73_P_B73	cis
B73_Mo17	Zm00001eb245880	NAG_No_HP	cis
B73_Mo17	Zm00001eb246030	NAG_B73/Mo17_M_B73	cis
Mo17_B73	Zm00001eb246030	NAG_Mo17/B73_P_B73	cis
B73_Mo17	Zm00001eb246050	NAG_B73/Mo17_M_B73	cis
Mo17_B73	Zm00001eb246050	NAG_Mo17/B73_P_B73	cis
B73_Mo17	Zm00001eb246510	NAG_B73/Mo17_P_Mo17	trans
Mo17_B73	Zm00001eb246510	NAG_Mo17/B73_M_Mo17	trans
B73_Mo17	Zm00001eb246600	lower than MPV	NA
B73_Mo17	Zm00001eb246880	NAG_B73/Mo17_P_Mo17	cis
B73_Mo17	Zm00001eb246880	NAG_B73/Mo17_P_Mo17	trans
Mo17_B73	Zm00001eb246880	NAG_Mo17/B73_M_Mo17	cis
Mo17_B73	Zm00001eb246880	NAG_Mo17/B73_M_Mo17	trans
B73_Mo17	Zm00001eb247410	NAG_B73/Mo17_M_B73	cis
Mo17_B73	Zm00001eb247410	NAG_Mo17/B73_P_B73	cis
B73_Mo17	Zm00001eb247920	lower than MPV	NA
B73_Mo17	Zm00001eb248140	NAG_No_HP	NA
B73_Mo17	Zm00001eb248420	NAG_B73/Mo17_P_Mo17	trans
Mo17_B73	Zm00001eb248420	NAG_Mo17/B73_M_Mo17	trans
B73_Mo17	Zm00001eb248530	NAG_B73/Mo17_M_B73	cis
Mo17_B73	Zm00001eb248530	NAG_Mo17/B73_P_B73	cis
B73_Mo17	Zm00001eb248610	NAG_B73/Mo17_M_B73	cis
Mo17_B73	Zm00001eb248610	NAG_Mo17/B73_P_B73	cis
B73_Mo17	Zm00001eb249010	NAG_B73/Mo17_P_Mo17	trans
Mo17_B73	Zm00001eb249010	NAG_Mo17/B73_M_Mo17	trans
B73_Mo17	Zm00001eb249530	NAG_B73/Mo17_M_B73	cis
Mo17_B73	Zm00001eb249530	NAG_Mo17/B73_P_B73	cis
B73_Mo17	Zm00001eb249750	NAG_B73/Mo17_P_Mo17	cis
Mo17_B73	Zm00001eb249750	NAG_Mo17/B73_M_Mo17	cis
B73_Mo17	Zm00001eb250120	lower than MPV	NA
B73_Mo17	Zm00001eb250130	NAG_B73/Mo17_P_Mo17	trans
Mo17_B73	Zm00001eb250130	NAG_Mo17/B73_M_Mo17	trans
B73_Mo17	Zm00001eb250320	NAG_B73/Mo17_P_Mo17	trans
Mo17_B73	Zm00001eb250320	NAG_Mo17/B73_M_Mo17	trans
B73_Mo17	Zm00001eb250440	NAG_B73/Mo17_P_Mo17	trans
Mo17_B73	Zm00001eb250440	NAG_Mo17/B73_M_Mo17	trans
B73_Mo17	Zm00001eb250450	NAG_B73/Mo17_P_Mo17	trans
Mo17_B73	Zm00001eb250450	NAG_Mo17/B73_M_Mo17	trans
B73_Mo17	Zm00001eb250800	NAG_No_HP	NA
Mo17_B73	Zm00001eb250800	NAG_No_HP	NA
B73_Mo17	Zm00001eb250860	NAG_B73/Mo17_P_Mo17	trans
B73_Mo17	Zm00001eb250860	NAG_B73/Mo17_P_Mo17	trans
Mo17_B73	Zm00001eb250860	NAG_Mo17/B73_M_Mo17	trans
Mo17_B73	Zm00001eb250860	NAG_Mo17/B73_M_Mo17	trans
B73_Mo17	Zm00001eb250980	NAG_B73/Mo17_M_B73	cis
B73_Mo17	Zm00001eb252160	NAG_B73/Mo17_M_B73	cis
Mo17_B73	Zm00001eb252160	NAG_Mo17/B73_P_B73	cis
B73_Mo17	Zm00001eb252300	NAG_B73/Mo17_M_B73	cis
Mo17_B73	Zm00001eb252300	NAG_Mo17/B73_P_B73	cis
B73_Mo17	Zm00001eb252840	NAG_B73/Mo17_M_B73	cis
Mo17_B73	Zm00001eb252840	NAG_Mo17/B73_P_B73	cis
B73_Mo17	Zm00001eb252990	NAG_B73/Mo17_M_B73	cis
Mo17_B73	Zm00001eb252990	NAG_Mo17/B73_P_B73	cis
B73_Mo17	Zm00001eb253170	NAG_B73/Mo17_M_B73	cis
Mo17_B73	Zm00001eb253170	NAG_Mo17/B73_P_B73	cis
B73_Mo17	Zm00001eb253360	NAG_B73/Mo17_P_Mo17	cis
Mo17_B73	Zm00001eb253360	NAG_Mo17/B73_M_Mo17	cis
B73_Mo17	Zm00001eb253460	lower than MPV	NA
B73_Mo17	Zm00001eb253590	NAG_B73/Mo17_M_B73	cis
Mo17_B73	Zm00001eb253590	NAG_Mo17/B73_P_B73	cis
B73_Mo17	Zm00001eb253770	NAG_B73/Mo17_M_B73	cis
[truncated: 1,504 more rows]

## Sheet: Dataset_S3_overview
Hybird vs. MPV	Hybrid	Maternal_Parent	number of genes
additive	B73_M0001	B73	18779
additive	B73_M0007	B73	18445
additive	B73_M0008	B73	19313
additive	B73_M0021	B73	20015
additive	B73_M0022	B73	19297
additive	B73_M0025	B73	19217
additive	B73_M0030	B73	19032
additive	B73_M0040	B73	18927
additive	B73_M0042	B73	19152
additive	B73_M0043	B73	18911
additive	B73_M0045	B73	19039
additive	B73_M0046	B73	18997
additive	B73_M0047	B73	19363
additive	B73_M0048	B73	18864
additive	B73_M0055	B73	19444
additive	B73_M0057	B73	18908
additive	B73_M0058	B73	18979
additive	B73_M0066	B73	19107
additive	B73_M0067	B73	18436
additive	B73_M0071	B73	19115
additive	B73_M0077	B73	18674
additive	B73_M0080	B73	19494
additive	B73_M0081	B73	19197
additive	B73_M0083	B73	18994
additive	B73_M0086	B73	19060
additive	B73_M0093	B73	19397
additive	B73_M0101	B73	18616
additive	B73_M0110	B73	18231
additive	B73_M0116	B73	19262
additive	B73_M0126	B73	18769
additive	B73_M0127	B73	18777
additive	B73_M0129	B73	18060
additive	B73_M0133	B73	18924
additive	B73_M0138	B73	19050
additive	B73_M0141	B73	19265
additive	B73_M0151	B73	19036
additive	B73_M0159	B73	19443
additive	B73_M0161	B73	18642
additive	B73_M0162	B73	19066
additive	B73_M0168	B73	19191
additive	B73_M0169	B73	19207
additive	B73_M0172	B73	18391
additive	B73_M0192	B73	19269
additive	B73_M0194	B73	19022
additive	B73_M0195	B73	18774
additive	B73_M0197	B73	18994
additive	B73_M0200	B73	18819
additive	B73_M0201	B73	19149
additive	B73_M0202	B73	19066
additive	B73_M0214	B73	19114
additive	B73_M0220	B73	19016
additive	B73_M0224	B73	19401
additive	B73_M0230	B73	18799
additive	B73_M0233	B73	19156
additive	B73_M0240	B73	19204
additive	B73_M0253	B73	18985
additive	B73_M0255	B73	19055
additive	B73_M0264	B73	18833
additive	B73_M0265	B73	18896
additive	B73_M0268	B73	19482
additive	B73_M0269	B73	18972
additive	B73_M0270	B73	19022
additive	B73_M0272	B73	19341
additive	B73_M0275	B73	19538
additive	B73_M0276	B73	19083
additive	B73_M0297	B73	18678
additive	B73_M0307	B73	19415
additive	B73_M0308	B73	19076
additive	B73_M0309	B73	19251
additive	B73_M0313	B73	19063
additive	B73_M0322	B73	19245
additive	B73_M0323	B73	18883
additive	B73_M0326	B73	18643
additive	B73_M0334	B73	19174
additive	B73_M0337	B73	19154
additive	B73_M0344	B73	19460
additive	B73_M0346	B73	18731
additive	B73_M0349	B73	18792
additive	B73_M0351	B73	19137
additive	B73_M0354	B73	19182
additive	B73_M0364	B73	19231
additive	B73_M0365	B73	19031
additive	B73_M0367	B73	18876
additive	B73_M0368	B73	19071
additive	B73_M0380	B73	19374
Hybrid lower	B73_M0001	B73	50
Hybrid lower	B73_M0007	B73	104
Hybrid lower	B73_M0008	B73	4
Hybrid lower	B73_M0021	B73	0
Hybrid lower	B73_M0022	B73	1
Hybrid lower	B73_M0025	B73	0
Hybrid lower	B73_M0030	B73	7
Hybrid lower	B73_M0040	B73	105
Hybrid lower	B73_M0042	B73	19
Hybrid lower	B73_M0043	B73	26
Hybrid lower	B73_M0045	B73	23
Hybrid lower	B73_M0046	B73	89
Hybrid lower	B73_M0047	B73	60
Hybrid lower	B73_M0048	B73	43
Hybrid lower	B73_M0055	B73	27
Hybrid lower	B73_M0057	B73	62
Hybrid lower	B73_M0058	B73	146
Hybrid lower	B73_M0066	B73	36
Hybrid lower	B73_M0067	B73	24
Hybrid lower	B73_M0071	B73	10
Hybrid lower	B73_M0077	B73	52
Hybrid lower	B73_M0080	B73	36
Hybrid lower	B73_M0081	B73	2
Hybrid lower	B73_M0083	B73	15
Hybrid lower	B73_M0086	B73	16
Hybrid lower	B73_M0093	B73	8
Hybrid lower	B73_M0101	B73	75
Hybrid lower	B73_M0110	B73	25
Hybrid lower	B73_M0116	B73	27
Hybrid lower	B73_M0126	B73	81
Hybrid lower	B73_M0127	B73	184
Hybrid lower	B73_M0129	B73	55
Hybrid lower	B73_M0133	B73	7
Hybrid lower	B73_M0138	B73	27
Hybrid lower	B73_M0141	B73	15
Hybrid lower	B73_M0151	B73	23
Hybrid lower	B73_M0159	B73	81
Hybrid lower	B73_M0161	B73	104
Hybrid lower	B73_M0162	B73	24
Hybrid lower	B73_M0168	B73	0
Hybrid lower	B73_M0169	B73	12
Hybrid lower	B73_M0172	B73	89
Hybrid lower	B73_M0192	B73	35
Hybrid lower	B73_M0194	B73	44
Hybrid lower	B73_M0195	B73	167
Hybrid lower	B73_M0197	B73	25
Hybrid lower	B73_M0200	B73	1
Hybrid lower	B73_M0201	B73	19
Hybrid lower	B73_M0202	B73	39
Hybrid lower	B73_M0214	B73	1
Hybrid lower	B73_M0220	B73	32
Hybrid lower	B73_M0224	B73	1
Hybrid lower	B73_M0230	B73	50
Hybrid lower	B73_M0233	B73	9
Hybrid lower	B73_M0240	B73	2
Hybrid lower	B73_M0253	B73	32
Hybrid lower	B73_M0255	B73	46
Hybrid lower	B73_M0264	B73	37
Hybrid lower	B73_M0265	B73	51
Hybrid lower	B73_M0268	B73	1
Hybrid lower	B73_M0269	B73	9
Hybrid lower	B73_M0270	B73	10
Hybrid lower	B73_M0272	B73	9
Hybrid lower	B73_M0275	B73	25
Hybrid lower	B73_M0276	B73	4
Hybrid lower	B73_M0297	B73	22
Hybrid lower	B73_M0307	B73	0
Hybrid lower	B73_M0308	B73	4
Hybrid lower	B73_M0309	B73	22
Hybrid lower	B73_M0313	B73	6
Hybrid lower	B73_M0322	B73	0
Hybrid lower	B73_M0323	B73	37
Hybrid lower	B73_M0326	B73	65
Hybrid lower	B73_M0334	B73	20
Hybrid lower	B73_M0337	B73	139
Hybrid lower	B73_M0344	B73	24
Hybrid lower	B73_M0346	B73	69
Hybrid lower	B73_M0349	B73	23
Hybrid lower	B73_M0351	B73	4
Hybrid lower	B73_M0354	B73	0
Hybrid lower	B73_M0364	B73	0
Hybrid lower	B73_M0365	B73	23
Hybrid lower	B73_M0367	B73	8
Hybrid lower	B73_M0368	B73	5
Hybrid lower	B73_M0380	B73	20
Hybrid higher	B73_M0001	B73	713
Hybrid higher	B73_M0007	B73	1121
Hybrid higher	B73_M0008	B73	567
Hybrid higher	B73_M0021	B73	469
Hybrid higher	B73_M0022	B73	501
Hybrid higher	B73_M0025	B73	403
Hybrid higher	B73_M0030	B73	709
Hybrid higher	B73_M0040	B73	935
Hybrid higher	B73_M0042	B73	646
Hybrid higher	B73_M0043	B73	645
Hybrid higher	B73_M0045	B73	600
Hybrid higher	B73_M0046	B73	572
Hybrid higher	B73_M0047	B73	594
Hybrid higher	B73_M0048	B73	817
Hybrid higher	B73_M0055	B73	658
Hybrid higher	B73_M0057	B73	710
Hybrid higher	B73_M0058	B73	489
Hybrid higher	B73_M0066	B73	682
Hybrid higher	B73_M0067	B73	1300
Hybrid higher	B73_M0071	B73	485
Hybrid higher	B73_M0077	B73	860
Hybrid higher	B73_M0080	B73	451
Hybrid higher	B73_M0081	B73	523
Hybrid higher	B73_M0083	B73	725
Hybrid higher	B73_M0086	B73	660
Hybrid higher	B73_M0093	B73	629
Hybrid higher	B73_M0101	B73	866
Hybrid higher	B73_M0110	B73	602
Hybrid higher	B73_M0116	B73	708
Hybrid higher	B73_M0126	B73	992
Hybrid higher	B73_M0127	B73	953
Hybrid higher	B73_M0129	B73	780
Hybrid higher	B73_M0133	B73	638
Hybrid higher	B73_M0138	B73	736
Hybrid higher	B73_M0141	B73	546
Hybrid higher	B73_M0151	B73	695
Hybrid higher	B73_M0159	B73	538
Hybrid higher	B73_M0161	B73	812
Hybrid higher	B73_M0162	B73	670
Hybrid higher	B73_M0168	B73	562
Hybrid higher	B73_M0169	B73	527
Hybrid higher	B73_M0172	B73	1143
Hybrid higher	B73_M0192	B73	615
Hybrid higher	B73_M0194	B73	868
Hybrid higher	B73_M0195	B73	834
Hybrid higher	B73_M0197	B73	499
Hybrid higher	B73_M0200	B73	510
Hybrid higher	B73_M0201	B73	527
Hybrid higher	B73_M0202	B73	646
Hybrid higher	B73_M0214	B73	422
Hybrid higher	B73_M0220	B73	593
Hybrid higher	B73_M0224	B73	487
Hybrid higher	B73_M0230	B73	930
Hybrid higher	B73_M0233	B73	501
Hybrid higher	B73_M0240	B73	406
Hybrid higher	B73_M0253	B73	1008
Hybrid higher	B73_M0255	B73	727
Hybrid higher	B73_M0264	B73	608
Hybrid higher	B73_M0265	B73	613
Hybrid higher	B73_M0268	B73	404
Hybrid higher	B73_M0269	B73	624
Hybrid higher	B73_M0270	B73	526
Hybrid higher	B73_M0272	B73	743
Hybrid higher	B73_M0275	B73	421
Hybrid higher	B73_M0276	B73	651
Hybrid higher	B73_M0297	B73	898
Hybrid higher	B73_M0307	B73	432
Hybrid higher	B73_M0308	B73	492
Hybrid higher	B73_M0309	B73	543
Hybrid higher	B73_M0313	B73	670
Hybrid higher	B73_M0322	B73	356
Hybrid higher	B73_M0323	B73	903
Hybrid higher	B73_M0326	B73	945
Hybrid higher	B73_M0334	B73	571
Hybrid higher	B73_M0337	B73	711
Hybrid higher	B73_M0344	B73	588
Hybrid higher	B73_M0346	B73	992
Hybrid higher	B73_M0349	B73	1180
Hybrid higher	B73_M0351	B73	648
Hybrid higher	B73_M0354	B73	573
Hybrid higher	B73_M0364	B73	474
Hybrid higher	B73_M0365	B73	642
Hybrid higher	B73_M0367	B73	587
Hybrid higher	B73_M0368	B73	634
Hybrid higher	B73_M0380	B73	509
additive	Mo17_M0007	Mo17	18746
additive	Mo17_M0008	Mo17	19164
additive	Mo17_M0021	Mo17	19650
additive	Mo17_M0022	Mo17	19104
additive	Mo17_M0025	Mo17	18796
additive	Mo17_M0029	Mo17	18861
additive	Mo17_M0030	Mo17	18973
additive	Mo17_M0042	Mo17	19167
additive	Mo17_M0043	Mo17	18729
additive	Mo17_M0045	Mo17	19012
additive	Mo17_M0046	Mo17	18831
additive	Mo17_M0047	Mo17	19451
additive	Mo17_M0048	Mo17	18857
additive	Mo17_M0055	Mo17	19387
additive	Mo17_M0057	Mo17	18884
additive	Mo17_M0058	Mo17	19187
additive	Mo17_M0066	Mo17	18801
additive	Mo17_M0067	Mo17	18814
additive	Mo17_M0077	Mo17	18721
additive	Mo17_M0080	Mo17	19460
additive	Mo17_M0081	Mo17	19118
additive	Mo17_M0083	Mo17	18996
additive	Mo17_M0086	Mo17	18970
additive	Mo17_M0087	Mo17	18848
additive	Mo17_M0093	Mo17	19039
additive	Mo17_M0101	Mo17	18779
additive	Mo17_M0109	Mo17	18397
additive	Mo17_M0110	Mo17	18113
additive	Mo17_M0116	Mo17	19133
additive	Mo17_M0126	Mo17	18958
additive	Mo17_M0127	Mo17	19183
additive	Mo17_M0129	Mo17	17763
additive	Mo17_M0133	Mo17	18532
additive	Mo17_M0138	Mo17	18962
additive	Mo17_M0141	Mo17	19169
additive	Mo17_M0147	Mo17	18830
additive	Mo17_M0151	Mo17	18902
additive	Mo17_M0156	Mo17	18991
additive	Mo17_M0159	Mo17	19569
additive	Mo17_M0161	Mo17	18786
additive	Mo17_M0162	Mo17	18974
additive	Mo17_M0169	Mo17	19059
additive	Mo17_M0172	Mo17	18680
additive	Mo17_M0192	Mo17	19199
additive	Mo17_M0194	Mo17	19099
additive	Mo17_M0195	Mo17	19003
additive	Mo17_M0197	Mo17	18748
additive	Mo17_M0202	Mo17	18814
additive	Mo17_M0214	Mo17	18979
additive	Mo17_M0220	Mo17	18862
additive	Mo17_M0224	Mo17	19034
additive	Mo17_M0230	Mo17	19050
additive	Mo17_M0233	Mo17	19103
additive	Mo17_M0253	Mo17	19193
additive	Mo17_M0265	Mo17	18957
additive	Mo17_M0268	Mo17	19433
additive	Mo17_M0269	Mo17	18774
additive	Mo17_M0270	Mo17	18927
additive	Mo17_M0272	Mo17	19289
additive	Mo17_M0275	Mo17	19222
additive	Mo17_M0276	Mo17	19016
additive	Mo17_M0297	Mo17	18843
additive	Mo17_M0298	Mo17	19122
additive	Mo17_M0307	Mo17	19097
additive	Mo17_M0308	Mo17	19088
additive	Mo17_M0309	Mo17	19078
additive	Mo17_M0322	Mo17	19010
additive	Mo17_M0323	Mo17	18980
additive	Mo17_M0326	Mo17	18947
additive	Mo17_M0334	Mo17	19108
additive	Mo17_M0337	Mo17	19222
additive	Mo17_M0344	Mo17	19223
additive	Mo17_M0346	Mo17	19037
additive	Mo17_M0349	Mo17	19206
additive	Mo17_M0351	Mo17	19080
additive	Mo17_M0354	Mo17	18883
additive	Mo17_M0364	Mo17	19093
additive	Mo17_M0365	Mo17	18985
additive	Mo17_M0367	Mo17	18558
additive	Mo17_M0368	Mo17	18801
additive	Mo17_M0380	Mo17	19253
additive	Mo17_M0382	Mo17	19097
Hybrid lower	Mo17_M0007	Mo17	12
Hybrid lower	Mo17_M0008	Mo17	1
Hybrid lower	Mo17_M0021	Mo17	14
Hybrid lower	Mo17_M0022	Mo17	12
Hybrid lower	Mo17_M0025	Mo17	9
Hybrid lower	Mo17_M0029	Mo17	21
Hybrid lower	Mo17_M0030	Mo17	28
Hybrid lower	Mo17_M0042	Mo17	6
Hybrid lower	Mo17_M0043	Mo17	56
Hybrid lower	Mo17_M0045	Mo17	1
Hybrid lower	Mo17_M0046	Mo17	126
Hybrid lower	Mo17_M0047	Mo17	2
Hybrid lower	Mo17_M0048	Mo17	12
Hybrid lower	Mo17_M0055	Mo17	39
Hybrid lower	Mo17_M0057	Mo17	20
Hybrid lower	Mo17_M0058	Mo17	1
Hybrid lower	Mo17_M0066	Mo17	141
Hybrid lower	Mo17_M0067	Mo17	7
Hybrid lower	Mo17_M0077	Mo17	22
Hybrid lower	Mo17_M0080	Mo17	13
Hybrid lower	Mo17_M0081	Mo17	9
Hybrid lower	Mo17_M0083	Mo17	16
Hybrid lower	Mo17_M0086	Mo17	12
Hybrid lower	Mo17_M0087	Mo17	23
Hybrid lower	Mo17_M0093	Mo17	56
Hybrid lower	Mo17_M0101	Mo17	26
Hybrid lower	Mo17_M0109	Mo17	12
Hybrid lower	Mo17_M0110	Mo17	31
Hybrid lower	Mo17_M0116	Mo17	24
Hybrid lower	Mo17_M0126	Mo17	16
Hybrid lower	Mo17_M0127	Mo17	5
Hybrid lower	Mo17_M0129	Mo17	37
Hybrid lower	Mo17_M0133	Mo17	153
Hybrid lower	Mo17_M0138	Mo17	5
Hybrid lower	Mo17_M0141	Mo17	3
Hybrid lower	Mo17_M0147	Mo17	19
Hybrid lower	Mo17_M0151	Mo17	90
Hybrid lower	Mo17_M0156	Mo17	20
Hybrid lower	Mo17_M0159	Mo17	6
Hybrid lower	Mo17_M0161	Mo17	3
Hybrid lower	Mo17_M0162	Mo17	24
Hybrid lower	Mo17_M0169	Mo17	17
Hybrid lower	Mo17_M0172	Mo17	28
Hybrid lower	Mo17_M0192	Mo17	14
Hybrid lower	Mo17_M0194	Mo17	10
Hybrid lower	Mo17_M0195	Mo17	23
Hybrid lower	Mo17_M0197	Mo17	46
Hybrid lower	Mo17_M0202	Mo17	101
Hybrid lower	Mo17_M0214	Mo17	4
Hybrid lower	Mo17_M0220	Mo17	13
Hybrid lower	Mo17_M0224	Mo17	49
Hybrid lower	Mo17_M0230	Mo17	2
Hybrid lower	Mo17_M0233	Mo17	6
Hybrid lower	Mo17_M0253	Mo17	10
Hybrid lower	Mo17_M0265	Mo17	11
Hybrid lower	Mo17_M0268	Mo17	1
Hybrid lower	Mo17_M0269	Mo17	68
Hybrid lower	Mo17_M0270	Mo17	6
Hybrid lower	Mo17_M0272	Mo17	5
Hybrid lower	Mo17_M0275	Mo17	74
Hybrid lower	Mo17_M0276	Mo17	2
Hybrid lower	Mo17_M0297	Mo17	47
Hybrid lower	Mo17_M0298	Mo17	22
Hybrid lower	Mo17_M0307	Mo17	7
Hybrid lower	Mo17_M0308	Mo17	0
Hybrid lower	Mo17_M0309	Mo17	33
Hybrid lower	Mo17_M0322	Mo17	15
Hybrid lower	Mo17_M0323	Mo17	14
Hybrid lower	Mo17_M0326	Mo17	9
Hybrid lower	Mo17_M0334	Mo17	7
Hybrid lower	Mo17_M0337	Mo17	1
Hybrid lower	Mo17_M0344	Mo17	56
Hybrid lower	Mo17_M0346	Mo17	3
Hybrid lower	Mo17_M0349	Mo17	4
Hybrid lower	Mo17_M0351	Mo17	44
Hybrid lower	Mo17_M0354	Mo17	36
Hybrid lower	Mo17_M0364	Mo17	10
Hybrid lower	Mo17_M0365	Mo17	42
Hybrid lower	Mo17_M0367	Mo17	54
Hybrid lower	Mo17_M0368	Mo17	41
Hybrid lower	Mo17_M0380	Mo17	15
Hybrid lower	Mo17_M0382	Mo17	24
Hybrid higher	Mo17_M0007	Mo17	608
Hybrid higher	Mo17_M0008	Mo17	592
Hybrid higher	Mo17_M0021	Mo17	959
Hybrid higher	Mo17_M0022	Mo17	602
Hybrid higher	Mo17_M0025	Mo17	904
Hybrid higher	Mo17_M0029	Mo17	702
Hybrid higher	Mo17_M0030	Mo17	640
Hybrid higher	Mo17_M0042	Mo17	570
Hybrid higher	Mo17_M0043	Mo17	861
Hybrid higher	Mo17_M0045	Mo17	409
Hybrid higher	Mo17_M0046	Mo17	515
Hybrid higher	Mo17_M0047	Mo17	658
Hybrid higher	Mo17_M0048	Mo17	650
Hybrid higher	Mo17_M0055	Mo17	734
Hybrid higher	Mo17_M0057	Mo17	700
Hybrid higher	Mo17_M0058	Mo17	546
Hybrid higher	Mo17_M0066	Mo17	1036
Hybrid higher	Mo17_M0067	Mo17	440
Hybrid higher	Mo17_M0077	Mo17	466
Hybrid higher	Mo17_M0080	Mo17	548
Hybrid higher	Mo17_M0081	Mo17	563
Hybrid higher	Mo17_M0083	Mo17	570
Hybrid higher	Mo17_M0086	Mo17	544
Hybrid higher	Mo17_M0087	Mo17	609
Hybrid higher	Mo17_M0093	Mo17	675
Hybrid higher	Mo17_M0101	Mo17	549
Hybrid higher	Mo17_M0109	Mo17	547
Hybrid higher	Mo17_M0110	Mo17	772
Hybrid higher	Mo17_M0116	Mo17	574
Hybrid higher	Mo17_M0126	Mo17	603
Hybrid higher	Mo17_M0127	Mo17	527
Hybrid higher	Mo17_M0129	Mo17	982
Hybrid higher	Mo17_M0133	Mo17	865
Hybrid higher	Mo17_M0138	Mo17	545
Hybrid higher	Mo17_M0141	Mo17	709
Hybrid higher	Mo17_M0147	Mo17	593
Hybrid higher	Mo17_M0151	Mo17	597
Hybrid higher	Mo17_M0156	Mo17	553
Hybrid higher	Mo17_M0159	Mo17	628
Hybrid higher	Mo17_M0161	Mo17	589
Hybrid higher	Mo17_M0162	Mo17	812
Hybrid higher	Mo17_M0169	Mo17	732
Hybrid higher	Mo17_M0172	Mo17	507
Hybrid higher	Mo17_M0192	Mo17	672
Hybrid higher	Mo17_M0194	Mo17	416
Hybrid higher	Mo17_M0195	Mo17	705
Hybrid higher	Mo17_M0197	Mo17	928
Hybrid higher	Mo17_M0202	Mo17	522
Hybrid higher	Mo17_M0214	Mo17	607
Hybrid higher	Mo17_M0220	Mo17	880
Hybrid higher	Mo17_M0224	Mo17	644
Hybrid higher	Mo17_M0230	Mo17	466
Hybrid higher	Mo17_M0233	Mo17	726
Hybrid higher	Mo17_M0253	Mo17	596
Hybrid higher	Mo17_M0265	Mo17	562
Hybrid higher	Mo17_M0268	Mo17	476
Hybrid higher	Mo17_M0269	Mo17	662
Hybrid higher	Mo17_M0270	Mo17	635
Hybrid higher	Mo17_M0272	Mo17	583
Hybrid higher	Mo17_M0275	Mo17	969
Hybrid higher	Mo17_M0276	Mo17	488
Hybrid higher	Mo17_M0297	Mo17	560
Hybrid higher	Mo17_M0298	Mo17	741
Hybrid higher	Mo17_M0307	Mo17	618
Hybrid higher	Mo17_M0308	Mo17	462
Hybrid higher	Mo17_M0309	Mo17	747
Hybrid higher	Mo17_M0322	Mo17	573
Hybrid higher	Mo17_M0323	Mo17	404
Hybrid higher	Mo17_M0326	Mo17	608
Hybrid higher	Mo17_M0334	Mo17	522
Hybrid higher	Mo17_M0337	Mo17	460
Hybrid higher	Mo17_M0344	Mo17	720
Hybrid higher	Mo17_M0346	Mo17	554
Hybrid higher	Mo17_M0349	Mo17	488
Hybrid higher	Mo17_M0351	Mo17	657
Hybrid higher	Mo17_M0354	Mo17	747
Hybrid higher	Mo17_M0364	Mo17	523
Hybrid higher	Mo17_M0365	Mo17	706
Hybrid higher	Mo17_M0367	Mo17	573
Hybrid higher	Mo17_M0368	Mo17	687
Hybrid higher	Mo17_M0380	Mo17	888
Hybrid higher	Mo17_M0382	Mo17	667
